# Supplementary material for: Antibiotic-associated dysbiosis affects the ability of the gut microbiota to control intestinal inflammation upon fecal microbiota transplantation in experimental colitis models
Source: Microbiome. 2021 Feb 6;9:39. doi: 10.1186/s40168-020-00991-x (PMC7868014; doi:10.1186/s40168-020-00991-x)
Supplement: Supplementary file 5 — Additional file 4: Table S3. Sample metadata, unrarefied OTU table and taxonomic classifications. [file 40168_2020_991_MOESM5_ESM.xlsx]

## Sheet: OUT_table
OTU	S230	S231	S232	S233	S234	S235	S236	S244	S245	S246	S247	S250	S251	S252	S253	S254	S255	S256	S257	S258	S260	S261	S262	S263	S264	S265	S266	S267	S275	S276	S277	S278	S280	S281	S282	S284	S285	S286	S287	S293	S294	S295	S296	S297	S298	S299	S300	S301	S302
DENOVO1	588	5725	1895	2700	1737	3637	3533	9839	3622	3404	1783	11477	9948	5665	2039	1121	1450	449	473	991	2253	282	871	142	1838	305	397	403	464	506	1353	261	14554	1166	1110	1465	1699	1369	567	1479	1694	11520	1334	1967	1157	5339	5293	6132	8181
DENOVO2	2818	1603	771	4311	1440	3748	4504	4261	426	4373	3059	228	11589	1662	1911	7116	1657	405	740	464	1841	356	1207	68	32	1312	689	158	582	194	2739	712	144	3867	857	1529	1972	691	29	2050	16655	75234	26005	1213	12272	3267	4576	10326	1375
DENOVO3	10832	1175	13555	1538	3602	2449	3815	104	3513	2051	5411	3565	183	398	3650	209	9385	5199	16140	15769	10492	2481	12443	12503	321	6427	11450	4585	3558	9463	4141	4033	248	3063	11796	4845	640	7842	0	1	1	26	1	1	2	12	2	0	551
DENOVO4	3267	90	5893	52	815	2165	7141	0	1258	131	5837	1021	3	1	3690	1	5436	990	6311	7141	3874	1785	6727	7081	555	10300	4460	1020	1605	4788	5763	1403	24	1680	11090	4149	10	2970	2	2703	36	13	0	2094	2	11	20	0	1055
DENOVO5	4004	349	7064	3004	2199	3159	4738	120	3555	1211	2355	2469	264	1127	2544	792	6225	6031	5146	6887	7225	1253	5246	4097	264	3165	4929	2480	1369	3305	1844	1556	125	4026	3302	3483	1870	2341	235	9	12	38	8	81	39	197	420	310	626
DENOVO6	8046	2524	15	758	1501	10	55	0	104	2	395	4	1989	181	1092	132	1275	10	49	14	18	21	77	113	5	305	49	104	50	41	341	12	56	2297	166	46	3	102	87	877	5938	5276	4345	2271	5109	2721	4003	1272	279
DENOVO7	2085	361	612	1831	838	720	1369	18	503	17	692	986	86	707	3193	74	1413	1500	246	215	1977	681	2092	1091	147	888	119	2500	1385	1216	618	588	534	1095	78	299	150	199	6	1769	493	2588	522	879	3382	672	432	195	1730
DENOVO8	643	32	529	676	2	126	151	6	1985	101	29	1941	10	186	4304	19	4443	2725	3886	3512	57	16	64	354	107	5014	2129	619	193	211	19	52	392	5258	5545	2539	118	1260	14	872	633	1323	499	2927	3614	631	879	246	1611
DENOVO9	4	12	52	51	419	42	447	61	104	167	34	39	36	269	9	37	3	123	91	13	204	4	198	1	10	54	55	0	11	10	36	9	250	3	3	65	39	11	3	1890	1255	3825	109	1848	1046	1231	2154	3554	4759
DENOVO10	651	178	914	699	647	1231	554	632	204	949	545	847	171	520	1389	166	984	3444	708	670	911	254	1258	681	253	554	552	728	2611	1554	492	607	680	357	1111	610	167	417	99	123	181	1281	108	532	36	921	764	399	4253
DENOVO11	1403	1756	705	1377	1941	1149	3254	927	2718	686	1239	2	1	267	2	139	325	22	189	57	1297	800	440	499	979	270	601	499	440	423	1157	580	156	603	41	221	278	2767	13	1045	1278	3102	365	2439	1344	1047	2407	1318	1860
DENOVO12	2215	126	373	728	96	1374	2218	1348	666	553	2360	832	230	1095	326	779	694	1848	2544	711	335	802	819	335	358	3616	659	654	3309	1222	2426	1760	107	929	546	1131	3071	495	27	450	29	426	1394	194	764	53	12	468	672
DENOVO13	1	5	0	21	6	18	7	1691	189	92	689	142	34	1389	987	564	105	1017	92	172	341	24	378	17	7	11	76	18	89	46	668	46	128	61	21	65	333	8	2	180	764	992	3086	38	3317	4670	1991	224	121
DENOVO14	44	718	13	891	269	303	773	479	933	845	211	303	658	1645	636	379	164	59	134	202	151	95	75	25	575	1858	16	392	599	178	183	58	1515	131	112	210	207	172	5	6227	738	10102	485	4627	71	6648	2417	447	1343
DENOVO15	439	504	64	441	261	244	112	1077	454	570	162	369	2345	497	146	157	133	48	67	43	100	31	22	32	290	16	33	79	30	20	128	33	1833	100	21	182	285	175	334	74	930	4394	443	293	224	458	538	1082	4781
DENOVO16	2145	790	15	338	508	49	71	78	176	39	164	7	557	83	667	89	468	10	19	7	10	8	41	42	0	91	86	16	27	11	145	5	1	892	75	14	7	74	13	561	1768	1642	1754	893	1862	1014	1415	645	659
DENOVO17	114	43	412	207	95	128	76	0	1	3	0	120	17	244	112	1241	132	231	291	362	159	51	461	194	16	435	105	396	309	576	1	175	1	21	179	261	28	238	166	1618	254	2456	756	506	564	348	195	439	1787
DENOVO18	299	177	311	1206	413	577	255	8462	69	871	443	173	310	1267	429	3306	246	1439	485	487	592	200	1051	113	26	568	374	535	1464	776	422	375	247	162	450	628	443	179	782	1	4	6	1	0	2	14	1	0	78
DENOVO19	29	34	45	512	43	65	44	2588	110	47	1256	130	160	683	2758	3438	96	138	110	62	295	38	184	17	12	155	180	83	486	37	1323	89	698	49	69	93	1174	26	4	35	83	1267	1750	38	321	137	76	291	148
DENOVO20	0	0	0	0	1	1	1	0	0	0	0	0	0	1	0	1	0	2	0	0	0	0	0	0	2	1	0	0	0	0	2	0	2	2	0	0	0	0	0	2674	2661	6104	931	1062	51	474	1122	41	1186
DENOVO21	0	0	0	0	2	0	0	0	0	0	0	0	0	0	2	0	0	0	0	0	357	59	122	54	12	36	52	44	26	27	0	13	606	234	51	0	1	0	0	1718	1035	7090	503	1863	560	3101	3180	4	1971
DENOVO22	87	314	308	1771	2397	732	1826	3	2089	266	658	871	20	362	1732	46	665	718	1456	913	649	27	190	29	61	157	110	61	42	73	556	21	146	491	186	304	32	28	4	956	120	200	13	42	1000	74	129	156	292
DENOVO23	94	605	146	859	440	682	254	1019	637	1005	51	447	887	416	14	243	64	28	268	288	165	200	154	18	68	195	23	34	291	36	38	100	732	65	25	45	81	600	10	100	94	882	60	339	136	211	125	565	255
DENOVO24	233	44	535	149	58	498	184	5	0	252	7	29	59	372	40	4519	226	63	40	918	894	27	248	1927	7	374	4503	91	1223	1096	4	833	0	67	387	339	14	1692	7	46	9	26	62	45	26	1	0	1	53
DENOVO25	26	1793	62	2063	463	906	1019	438	1210	1700	98	1158	83	315	52	30	88	40	321	201	282	319	32	2	781	605	51	158	106	53	67	114	749	51	35	387	98	1656	36	30	127	125	14	18	21	220	92	145	1586
DENOVO26	184	543	70	513	260	270	116	596	278	521	53	315	405	617	68	346	73	63	118	127	96	53	62	24	77	153	44	41	121	48	51	95	651	73	34	130	176	310	24	156	109	403	50	175	95	513	392	140	332
DENOVO27	767	194	1994	582	567	846	632	242	323	314	366	926	12	1067	1254	33	1226	1169	689	919	1704	327	464	459	33	165	602	483	374	388	341	195	690	1202	289	859	518	411	2	0	1	3	0	0	1	9	0	1	85
DENOVO28	277	117	162	1041	55	904	2004	100	1014	52	1120	642	374	303	641	19	746	154	118	109	384	135	101	17	242	427	156	32	122	31	887	54	193	100	61	757	272	108	82	2	0	1	0	0	0	4	0	0	454
DENOVO29	351	35	2102	525	252	217	351	6	441	34	385	287	3	10	948	1	1587	873	3524	2464	490	210	743	553	18	673	671	307	430	842	352	198	18	140	1030	654	2	516	16	8	11	71	3	228	18	1	13	0	55
DENOVO30	36	12	225	0	61	251	424	3	0	0	1	1329	729	3	0	0	117	31	3	34	207	0	37	5	7	0	12	0	1	44	0	1	1279	92	74	141	8	100	0	303	139	2040	56	282	3	808	1192	867	16
DENOVO31	0	132	53	825	1221	694	1141	802	201	24	129	59	2193	3245	47	1566	59	209	29	2	860	2	9	8	259	0	450	6	40	7	103	1	150	265	0	4	379	26	2	2	0	8	49	565	16	69	160	34	453
DENOVO32	694	124	848	891	93	70	180	109	91	203	568	476	27	555	911	359	349	1725	715	595	666	162	767	492	39	579	437	464	571	505	500	280	294	262	473	472	482	286	0	1	19	90	22	0	26	113	19	67	94
DENOVO33	705	511	1561	258	663	364	1370	17	2	176	49	102	126	30	226	362	267	45	125	509	716	175	412	159	19	78	74	18	97	347	57	186	11	315	121	416	43	128	0	611	108	567	10	1	3	240	38	8	49
DENOVO34	1	67	0	0	0	0	0	2	0	0	0	3	0	1	0	2	0	1	0	0	0	0	0	0	0	0	0	1	0	0	0	8	0	0	0	6	1	1	89	5	0	14	1	0	3	6	2	42	0
DENOVO35	38	787	218	265	61	245	546	686	209	554	40	1233	132	185	73	50	223	45	316	290	172	285	20	55	522	611	28	84	167	69	58	344	614	11	55	242	83	779	0	21	29	54	7	139	59	32	20	190	2306
DENOVO36	275	39	1225	36	219	114	1280	0	1095	5	735	420	13	15	374	4	963	338	230	424	517	349	187	301	23	250	172	230	380	527	555	277	43	124	48	381	5	187	0	902	23	41	51	476	528	32	29	71	222
DENOVO37	778	123	1136	570	279	883	478	70	289	329	271	526	60	556	305	103	944	705	409	810	753	139	839	641	59	399	528	191	356	353	189	230	82	254	429	489	285	215	0	24	4	259	93	60	25	179	76	11	369
DENOVO38	394	234	257	468	50	181	123	1101	6	1929	92	0	114	14	4	4939	2	1	5	6	115	16	1	3	3	4	2	12	29	13	67	22	2	2	1	5	37	8	1523	395	443	921	176	26	82	62	67	54	78
DENOVO39	284	30	114	123	94	376	261	13	384	41	725	317	11	125	628	25	517	273	214	122	622	73	295	82	46	140	107	61	83	121	573	57	90	178	125	134	535	21	0	1589	215	713	73	1669	539	191	708	71	435
DENOVO40	189	1838	105	571	1261	1358	431	2441	534	1086	121	578	5789	2912	254	405	603	339	470	164	402	119	119	28	627	206	140	92	152	36	121	187	2549	253	134	397	419	273	138	810	1016	431	442	463	109	1603	2188	1753	1486
DENOVO41	6	207	3	82	4	16	40	149	65	11	81	20	1043	258	23	183	4	10	6	21	24	11	9	2	111	46	20	6	268	10	66	8	526	21	5	128	42	15	0	84	306	328	20	189	223	234	265	1063	577
DENOVO42	133	10	207	55	4	119	107	1	368	168	259	172	10	31	101	15	123	80	248	326	418	205	226	68	72	229	48	364	117	340	192	146	15	875	296	277	97	187	2	943	31	29	112	1191	339	112	35	21	312
DENOVO43	1536	81	980	201	727	254	1465	1	274	44	366	160	15	30	170	7	388	249	287	209	719	178	232	560	30	334	222	85	385	220	276	165	22	557	154	201	90	131	0	146	85	169	45	210	100	44	82	22	136
DENOVO44	39	97	25	137	38	65	44	137	183	72	26	174	40	186	14	103	71	2	69	4	35	22	6	30	44	17	9	11	23	21	22	15	523	4	33	15	53	33	7	48	72	386	15	733	33	197	737	230	378
DENOVO45	21	580	100	290	122	432	179	343	189	859	91	755	117	386	33	296	111	29	42	97	329	41	17	24	674	55	40	14	114	70	119	72	592	22	46	150	299	207	2	373	45	334	66	193	436	223	431	316	1388
DENOVO46	2	3	87	1	0	223	969	0	288	3	341	1202	1	23	1	0	0	3	543	722	4	190	268	0	7	793	1	228	444	111	317	917	115	222	147	1160	0	2057	5	0	0	2	0	60	0	1	5	1	1
DENOVO47	526	62	661	304	206	191	356	2	60	40	230	73	17	99	272	7	171	617	477	367	518	423	1347	96	33	196	114	192	915	566	204	240	62	721	46	96	60	56	6	129	37	61	55	146	261	160	100	14	103
DENOVO48	908	4	266	2	38	142	532	0	215	22	482	238	2	4	139	0	170	179	2314	789	904	320	157	142	43	137	133	132	182	203	436	146	33	140	319	125	2	1922	5	162	0	0	0	118	0	0	0	0	95
DENOVO49	1	3	121	4	268	8	6	123	312	106	273	420	3	221	548	224	615	540	577	374	325	83	517	254	19	447	284	302	168	261	215	114	106	281	199	281	156	275	0	201	85	463	204	59	159	208	175	181	145
DENOVO50	117	37	92	167	31	84	150	0	152	13	208	88	11	143	203	124	123	353	85	57	163	87	186	40	24	109	41	108	40	86	149	49	210	378	43	39	13	22	0	23	117	249	272	423	2058	322	636	79	315
DENOVO51	0	0	0	0	1	0	0	0	0	1	0	0	0	0	0	0	0	0	0	0	1	0	0	0	0	0	0	0	0	0	0	0	0	0	0	0	0	0	0	1398	1011	320	1	3093	341	27	1381	369	3
DENOVO52	582	390	824	167	185	466	505	53	3	303	30	78	286	73	503	481	359	213	109	424	448	120	549	324	15	148	93	90	138	403	29	201	13	510	154	317	78	138	357	0	0	32	1	1	1	2	1	0	31
DENOVO53	42	48	3	239	34	87	94	40	11	12	34	24	10	124	66	121	12	24	61	30	250	55	48	35	72	3	8	6	23	115	39	70	82	458	30	44	83	26	0	1011	212	732	248	740	475	807	410	128	370
DENOVO54	3	11	1	82	0	12	1	1712	0	16	8	1	1522	271	29	361	3	22	1	4	14	0	12	1	6	0	0	4	97	10	4	16	103	2	5	3	61	4	0	54	121	784	1276	44	46	265	33	77	20
DENOVO55	15	152	13	273	94	121	15	1	125	54	528	54	23	563	467	130	88	28	20	17	627	8	34	16	54	16	49	12	76	66	416	15	417	151	52	90	126	33	4	128	276	116	277	2	883	592	627	62	364
DENOVO56	17	804	23	290	519	261	172	222	1292	697	45	129	107	269	26	58	56	43	59	73	88	54	40	5	30	54	55	9	80	14	25	11	557	68	12	20	149	153	8	167	177	224	34	109	25	155	206	368	100
DENOVO57	380	57	653	38	88	276	182	39	88	579	215	147	12	296	143	2	381	355	402	470	403	64	400	260	13	100	196	61	201	301	144	126	31	25	73	232	283	249	3	130	56	267	30	16	240	79	70	13	123
DENOVO58	107	52	448	87	220	158	56	3	133	81	149	75	30	49	223	7	106	58	511	225	177	54	270	89	79	159	422	92	175	232	120	80	72	75	624	179	8	164	40	50	33	29	9	150	3	399	24	7	149
DENOVO59	218	127	157	47	169	175	372	20	340	106	509	101	0	11	94	5	199	44	905	457	193	94	49	52	39	95	76	41	54	86	487	131	85	215	39	144	8	198	14	460	59	48	13	295	3	45	93	2	114
DENOVO60	6	11	183	58	14	43	26	0	3	45	22	157	130	261	448	348	345	441	163	235	144	9	129	30	23	188	246	220	140	80	20	29	55	120	227	285	7	187	0	292	58	611	247	50	239	346	102	49	51
DENOVO61	66	360	87	380	255	336	119	360	144	131	74	39	415	121	141	424	41	15	18	70	98	12	17	11	5	14	35	12	16	21	83	4	3	109	5	164	101	72	37	158	119	302	72	55	67	289	110	738	22
DENOVO62	872	35	544	62	109	63	599	0	211	22	120	257	5	29	183	10	427	272	242	240	139	92	223	331	12	409	145	234	189	212	114	85	5	319	139	204	25	248	4	15	18	37	4	12	48	14	10	4	78
DENOVO63	2	105	107	494	92	136	389	612	216	104	236	135	4	113	210	41	65	20	17	101	156	53	31	91	1	41	105	46	2	27	224	5	0	0	133	129	41	152	0	39	158	414	86	202	230	124	980	27	59
DENOVO64	210	27	282	114	213	192	121	5	86	122	61	263	14	145	200	56	331	284	184	264	181	72	149	115	14	77	113	82	66	111	67	62	10	93	63	179	78	105	0	237	54	374	80	157	163	123	131	46	127
DENOVO65	148	302	64	242	128	312	100	326	259	192	113	348	162	115	33	31	85	45	75	138	121	114	33	20	209	127	41	43	26	17	94	45	324	44	38	57	33	92	5	122	62	189	23	165	12	102	97	97	537
DENOVO66	102	46	234	2026	109	98	104	1	0	24	1	20	47	120	36	820	170	182	15	70	147	3	200	39	3	8	48	13	1298	162	0	108	6	9	22	125	7	58	12	47	8	50	492	19	103	1	3	0	1
DENOVO67	2	1	0	0	0	0	4	5	14	1	71	1	133	104	6	0	0	4	12	0	3	19	3	5	60	0	0	9	1	2	62	1	351	9	0	0	0	11	0	617	164	995	36	452	131	250	168	268	467
DENOVO68	49	865	77	676	128	257	137	2324	699	532	243	241	272	616	223	113	96	32	108	107	116	79	71	42	312	58	36	48	89	27	180	102	702	74	15	362	259	86	10	75	52	882	150	73	87	270	357	522	1050
DENOVO69	0	0	0	0	0	1	0	0	0	0	0	0	0	0	0	0	0	0	0	0	0	0	0	0	0	0	0	0	0	0	0	0	0	0	0	0	0	0	2	4067	225	512	1	78	13	7	21	0	28
DENOVO70	1	8	15	182	0	87	4	1316	42	187	55	95	8	201	59	1055	28	111	129	122	69	15	226	14	9	73	65	64	98	133	60	70	82	30	114	138	55	85	4	411	39	168	79	42	50	30	66	48	55
DENOVO71	0	126	26	65	53	23	46	75	155	57	51	33	40	219	37	35	4	5	17	7	17	8	3	1	120	33	1	49	80	11	37	4	186	9	6	6	40	16	0	340	87	684	29	1885	14	757	1064	832	275
DENOVO72	9	73	4	80	0	66	99	166	197	26	249	238	1	171	60	2	55	45	9	83	17	50	10	13	644	115	7	22	55	27	212	35	269	5	1	310	26	242	0	39	6	304	7	13	13	42	11	160	1421
DENOVO73	646	25	184	768	190	463	1051	107	207	29	411	136	200	225	249	20	150	207	51	65	195	44	64	34	15	10	51	38	13	69	297	0	107	18	5	19	164	1	10	0	1	264	0	0	0	11	0	1	115
DENOVO74	3	24	5	16	46	8	35	37	17	9	8	8	50	60	7	6	1	5	2	4	17	1	3	0	30	9	5	4	3	1	6	6	114	2	0	6	24	12	3	90	100	399	22	179	87	178	212	523	1502
DENOVO75	4	70	11	312	231	101	66	113	41	46	94	80	9	249	119	57	127	42	135	48	176	24	73	8	16	9	53	1	22	35	74	8	85	89	71	89	111	3	4	186	231	445	192	72	222	521	401	102	35
DENOVO76	0	206	389	0	371	1	10	0	739	132	225	303	1	0	411	0	232	0	67	0	189	167	11	157	715	2	309	1	0	56	193	0	57	0	28	1	0	5	0	0	0	0	0	0	0	2	0	0	1410
DENOVO77	6	262	3	111	86	48	95	118	240	53	28	71	102	279	49	43	18	3	7	5	12	15	7	3	108	32	4	46	50	11	18	9	488	16	9	13	31	36	3	270	59	447	19	213	4	732	173	168	240
DENOVO78	115	27	96	105	50	232	131	36	44	29	123	74	3	180	171	40	131	221	114	115	337	63	164	175	49	120	332	88	201	209	112	99	16	102	130	143	205	31	0	115	31	145	126	41	95	98	52	16	129
DENOVO79	5	169	27	109	4	133	119	33	116	12	44	413	124	113	7	45	21	6	9	21	60	4	4	8	24	6	16	2	105	48	36	9	256	5	3	74	9	13	1	131	33	249	3	174	13	97	114	88	178
DENOVO80	0	158	0	63	41	40	1	27	79	36	2	34	738	62	12	69	0	1	82	30	190	27	2	0	4	89	0	1	2	1	4	14	505	5	114	13	97	41	0	80	29	764	2	126	29	307	190	75	16
DENOVO81	162	17	161	98	185	49	133	0	205	16	120	24	6	66	41	6	95	102	66	76	77	30	69	41	2	44	37	45	31	58	97	40	5	61	24	79	46	43	0	255	91	262	128	212	144	209	235	27	138
DENOVO82	57	20	105	863	46	56	39	0	1	11	0	11	39	58	27	466	110	116	5	57	74	2	83	25	1	8	30	16	689	81	0	72	5	11	24	62	8	28	0	97	15	111	1121	53	240	1	2	1	1
DENOVO83	95	10	0	0	2	6	98	32	393	44	4	181	15	21	272	14	228	10	148	176	4	2	1	1	60	283	90	27	3	0	0	3	73	37	106	267	27	142	3	343	146	344	2	476	70	22	311	18	211
DENOVO84	71	23	115	24	176	86	72	20	6	159	18	58	144	62	277	196	239	152	146	305	168	69	359	208	10	56	136	55	114	300	15	125	7	304	271	104	35	55	109	0	0	1	0	0	0	1	0	0	11
DENOVO85	26	108	18	64	55	110	89	163	91	83	7	250	268	140	33	92	55	27	45	52	38	13	31	13	57	64	18	20	52	29	21	30	276	17	23	60	22	84	0	47	39	155	10	123	62	85	166	71	448
DENOVO86	194	28	479	3	8	24	316	91	0	114	80	743	0	8	3	9	107	126	70	386	139	18	105	96	49	2	93	9	102	98	111	26	237	110	25	276	4	205	0	138	80	2	3	0	4	4	0	2	78
DENOVO87	5	7	5	8	22	1	7	93	6	41	6	36	8	12	68	5	2	5	29	11	5	70	1	3	17	3	82	3	2	0	10	4	44	2	1	2	18	17	0	107	55	662	7	241	183	123	116	463	148
DENOVO88	238	5	293	5	21	46	167	0	46	23	231	58	0	0	7	0	168	317	224	164	66	34	158	36	2	137	220	122	131	129	197	25	6	135	287	111	27	99	18	217	7	10	7	77	120	13	2	21	12
DENOVO89	0	0	0	0	0	0	0	0	0	0	0	0	0	0	0	0	0	0	0	0	0	0	0	0	6	971	421	221	0	0	0	0	0	721	2130	0	0	0	0	0	0	0	0	0	0	0	0	0	12
DENOVO90	2	67	1	22	19	23	7	180	37	62	32	13	5	137	7	33	2	1	3	1	10	1	0	0	39	2	0	1	1	0	30	0	18	2	0	0	22	3	15	13	333	477	1073	383	2802	250	171	27	149
DENOVO91	1	23	1	338	96	106	18	510	43	154	0	10	120	129	6	193	2	12	4	3	53	3	3	0	0	2	6	1	0	4	1	4	52	4	1	2	63	2	0	2	2	270	6	8	4	19	6	90	1348
DENOVO92	2	12	3	8	8	10	3	123	13	3	5	0	182	48	2	25	0	2	63	1	3	1	0	0	7	0	1	1	1	0	4	0	7	6	1	0	24	3	1	1255	12	16	29	97	0	233	63	188	25
DENOVO93	40	58	40	739	123	92	48	40	35	60	57	50	4	90	189	35	39	125	66	41	192	61	44	24	19	12	43	13	7	37	44	18	102	52	15	44	122	22	0	151	25	179	15	25	61	106	67	23	99
DENOVO94	950	106	64	86	65	16	230	25	203	15	50	35	8	32	15	5	82	39	178	56	40	53	6	2	75	289	32	8	24	29	35	8	114	5	82	8	31	8	0	1	0	18	11	9	1	32	0	77	242
DENOVO95	329	0	387	2	6	48	22	0	18	7	0	56	2	3	45	0	14	7	209	276	42	41	291	144	2	249	226	59	2	181	0	25	0	148	284	3	0	172	33	80	9	73	0	0	106	108	9	0	23
DENOVO96	133	0	271	6	32	91	181	1	21	3	81	42	0	28	12	0	32	13	257	212	29	54	166	79	6	387	348	74	15	199	87	105	71	186	126	116	0	61	0	223	2	0	4	35	1	79	10	7	15
DENOVO97	41	93	31	135	41	139	72	114	78	117	65	107	126	159	29	23	21	23	41	55	51	45	35	22	77	68	6	33	93	32	54	41	245	49	27	61	30	84	0	30	34	116	16	108	37	32	40	78	130
DENOVO98	217	166	88	17	40	32	15	85	107	78	33	75	33	85	21	5	30	7	19	27	11	24	23	44	153	50	7	31	6	4	29	50	115	38	3	28	56	64	0	5	2	22	18	13	53	15	36	161	342
DENOVO99	1	29	0	0	0	0	1	0	0	2	0	0	64	1	0	0	0	0	0	0	1	1	0	0	2	4	4	0	0	0	0	0	85	0	3	0	1	2	0	1	0	31	4	13	3	95	195	2	236
DENOVO100	0	0	0	0	0	0	0	0	0	0	0	0	0	0	0	0	0	0	0	0	0	0	0	0	0	0	0	0	0	0	0	0	0	0	0	0	0	0	0	168	138	239	131	1039	488	115	365	197	65
DENOVO101	14	35	9	39	7	29	29	133	29	20	13	24	12	104	20	11	6	5	34	30	36	13	15	20	20	17	2	2	8	1	12	8	96	10	0	25	18	15	2	283	162	703	35	85	47	419	319	52	272
DENOVO102	16	31	14	23	16	24	17	904	36	11	26	16	1444	13	403	9	277	17	9	6	388	259	0	4	332	19	29	470	8	2	18	2	1123	63	7	124	41	28	2	702	121	981	37	904	202	469	1066	250	2576
DENOVO103	4	10	5	10	2	10	5	14	10	29	3	0	2	16	11	18	4	4	0	4	7	1	1	1	0	3	1	2	1	5	0	0	3	0	0	12	4	1	2230	2	0	4	2	1	1	0	0	2	1
DENOVO104	12	8	41	248	22	22	14	306	2	69	14	0	28	7	7	1579	0	0	0	0	3	0	0	2	0	0	2	7	0	0	10	0	0	2	0	1	10	3	55	5	14	116	2	0	3	7	3	5	2
DENOVO105	50	3	13	26	28	10	21	0	24	0	33	23	0	9	52	1	46	21	21	4	68	16	54	57	3	20	8	71	27	33	17	17	13	34	4	3	6	11	1	29	6	21	13	12	53	12	5	2	24
DENOVO106	0	0	0	0	0	0	0	0	0	0	0	0	0	0	0	0	0	0	0	0	0	0	0	0	9	48	70	90	0	0	0	0	57	70	224	0	0	0	14	962	5	12	2	0	0	170	6	2	23
DENOVO107	12	52	18	95	109	117	87	44	50	101	42	190	27	93	15	11	21	6	47	86	20	27	29	19	139	30	7	37	21	41	29	19	299	6	14	40	14	45	0	34	27	88	15	21	17	62	50	52	366
DENOVO108	0	14	2	24	8	0	0	159	0	43	0	0	422	7	19	219	1	0	3	0	17	2	2	0	5	0	0	3	0	0	1	0	1	10	3	0	32	0	0	154	5	138	33	1	0	98	17	256	179
DENOVO109	0	0	0	0	14	0	1	0	1	168	0	2	0	571	0	0	0	6	0	0	0	0	0	0	0	0	0	0	0	0	0	0	29	0	0	0	11	0	0	8	2	105	14	0	37	281	137	0	0
DENOVO110	1	478	1	102	51	39	2	92	21	103	128	42	297	92	21	72	18	2	24	6	34	40	4	1	153	1	8	3	4	1	90	4	127	15	2	27	40	16	0	8	4	23	1	5	11	76	39	39	256
DENOVO111	0	119	0	88	61	68	1	170	49	272	33	39	7	42	6	21	16	2	11	9	44	15	7	1	131	84	5	10	6	4	40	4	25	25	9	47	21	33	1	74	35	92	7	195	95	63	41	28	322
DENOVO112	10	187	24	45	49	92	40	284	227	257	53	105	163	246	51	23	66	8	7	6	21	20	15	11	48	9	7	22	3	5	45	25	471	36	8	20	47	28	11	22	26	352	47	88	9	30	84	90	1995
DENOVO113	14	6	59	85	11	43	73	0	35	1	14	163	0	3	20	0	32	26	50	79	18	17	24	6	24	78	6	52	45	13	8	33	24	21	22	77	0	146	0	1	5	56	0	108	16	10	51	1	43
DENOVO114	39	28	170	35	45	95	21	6	132	64	38	18	0	11	9	0	28	11	116	17	116	13	17	40	9	3	22	2	10	11	53	25	45	75	3	6	2	73	0	89	14	5	8	117	9	22	104	11	48
DENOVO115	22	85	23	8	48	44	51	19	258	114	12	33	4	17	16	8	5	8	21	17	35	12	7	6	32	15	5	3	13	2	10	6	100	10	7	11	13	5	0	18	20	92	10	191	11	11	87	38	348
DENOVO116	321	5	162	17	46	15	129	0	81	11	56	115	3	8	182	0	185	109	136	131	12	35	12	66	2	17	21	10	36	97	38	27	0	14	11	67	2	95	3	160	10	13	13	165	123	15	14	3	36
DENOVO117	25	20	0	26	131	0	3	0	25	2	102	5	189	49	244	1	0	0	11	0	5	0	0	0	29	0	0	0	0	0	91	0	0	0	0	0	22	1	0	12	352	349	402	16	219	26	59	3	49
DENOVO118	50	84	47	66	56	60	31	95	62	159	28	108	23	37	6	25	60	5	12	29	15	2	1	6	78	48	15	10	30	2	27	13	89	6	18	20	17	57	0	29	28	155	4	110	20	19	22	36	155
DENOVO119	15	89	40	46	10	72	28	27	57	16	12	49	191	26	6	21	2	3	14	20	8	14	2	7	46	9	3	8	69	10	7	27	150	3	7	31	6	57	2	23	11	39	4	36	8	16	35	29	207
DENOVO120	231	12	154	47	110	50	133	4	34	42	100	47	4	16	152	2	167	52	93	76	67	10	44	47	5	79	51	22	21	34	78	20	1	66	37	63	77	55	0	26	13	49	27	54	78	47	32	7	41
DENOVO121	8	40	27	77	5	52	51	20	73	59	44	74	47	73	17	13	47	7	64	45	31	24	29	7	40	64	13	14	18	76	39	31	50	27	40	71	10	48	0	20	52	130	12	30	10	306	154	98	224
DENOVO122	28	15	22	55	63	48	97	2	49	22	88	72	0	45	174	2	101	89	56	75	132	19	35	11	4	36	58	40	26	32	72	14	17	64	56	51	65	24	0	168	20	40	11	46	99	29	48	13	39
DENOVO123	17	19	25	44	35	44	27	21	29	30	96	19	3	70	96	14	49	9	18	23	151	35	64	2	29	8	6	23	12	24	107	18	107	28	13	31	79	10	0	13	20	46	28	14	73	43	35	1	119
DENOVO124	32	142	7	67	42	82	30	44	80	62	28	105	5	59	8	28	19	2	42	19	29	4	7	1	67	2	4	0	13	5	24	15	119	7	8	21	16	16	0	40	27	117	11	46	20	56	20	118	212
DENOVO125	25	32	45	57	21	32	27	1	28	14	15	21	0	21	24	1	10	10	20	34	39	10	10	17	4	27	8	1	4	5	19	10	21	11	6	12	5	21	4	150	158	387	25	185	79	62	274	70	42
DENOVO126	0	3	0	4	1	2	1	8	2	2	2	5	3	4	0	6	1	0	0	0	0	1	2	0	3	1	0	1	0	0	1	0	12	1	0	0	0	0	0	8	1	31	5	7	62	0	35	28	38
DENOVO127	6	54	3	29	41	77	8	34	79	28	88	117	10	0	133	10	96	112	49	114	277	42	123	2	19	63	77	35	6	38	66	24	177	131	49	50	6	45	0	0	0	1	0	2	0	6	0	0	60
DENOVO128	1	3	1	1	1	3	0	5	1	0	0	1	3	1	0	4	0	3	0	0	3	2	0	1	11	36	1	21	1	0	0	0	14	157	58	0	1	1	1151	4	1	16	6	0	5	13	1	3	30
DENOVO129	51	301	20	500	235	601	144	1172	1055	453	105	139	307	538	19	208	30	53	110	57	96	41	33	10	80	48	37	19	44	22	83	71	569	61	16	47	225	120	65	124	66	272	41	68	96	148	108	179	782
DENOVO130	0	0	0	0	0	0	0	0	0	1	0	0	0	0	0	0	0	0	0	0	0	0	0	0	0	41	11	1	1	0	0	0	0	11	9	0	0	0	1	0	12	85	106	58	153	0	6	1	406
DENOVO131	0	0	0	0	0	0	0	0	0	0	0	0	0	0	0	0	0	0	0	0	0	0	0	0	0	0	0	0	0	0	0	0	0	0	0	0	0	0	0	14	25	573	1	0	7	105	34	0	646
DENOVO132	34	25	23	84	36	38	72	5	40	5	17	86	0	25	19	9	17	25	13	18	22	15	25	10	15	40	9	17	46	20	15	20	51	21	11	40	5	47	0	12	15	60	18	31	36	52	47	15	24
DENOVO133	4	8	27	17	90	31	77	38	36	34	18	22	5	56	26	13	27	44	31	8	30	9	46	16	28	14	13	23	97	28	15	13	107	6	25	13	15	16	1	159	137	413	23	246	117	223	429	650	1370
DENOVO134	75	13	165	31	84	30	79	0	104	6	76	56	0	3	35	0	140	81	170	119	134	17	118	206	1	34	71	32	21	81	43	52	2	49	85	29	3	24	0	0	0	0	0	0	0	0	0	0	4
DENOVO135	1	33	1	2	8	15	14	303	18	107	18	36	9	153	2	19	6	1	8	0	4	6	14	0	53	3	1	5	1	20	11	19	72	2	1	20	90	7	0	5	2	258	1	5	37	13	34	20	467
DENOVO136	104	69	103	137	88	376	72	0	0	0	1	0	0	0	0	0	0	0	0	0	352	34	86	43	19	41	69	38	102	66	0	42	43	56	58	18	0	0	0	0	0	0	0	0	0	2	0	0	44
DENOVO137	7	12	1	11	13	19	1	44	8	26	2	11	63	36	10	10	9	6	6	6	6	3	2	4	12	6	1	3	6	6	7	7	23	2	6	7	7	6	16	203	63	37	5	41	1	38	50	99	5372
DENOVO138	41	17	1	15	48	86	45	0	110	43	2	0	0	9	34	6	120	0	190	265	9	47	28	60	11	111	36	47	0	62	4	24	9	3	127	70	1	95	0	117	29	0	1	88	0	6	55	2	12
DENOVO139	1	144	51	68	21	22	57	30	106	87	30	38	9	36	35	63	20	5	65	6	18	28	41	32	25	6	25	40	69	23	25	27	13	2	42	25	23	40	2	1	2	24	2	6	3	10	17	7	73
DENOVO140	11	0	0	2	7	1	4	0	0	1	0	0	0	0	1	0	1	0	0	0	307	59	256	129	11	176	98	89	130	164	0	67	104	104	93	0	0	0	0	0	0	1	0	0	0	2	0	0	35
DENOVO141	0	55	0	31	16	82	17	79	30	151	19	81	15	54	10	58	15	9	18	21	16	1	11	0	34	37	8	5	27	8	15	12	57	9	16	19	12	50	0	20	10	57	25	30	27	17	20	20	98
DENOVO142	1	34	1	7	158	21	0	329	16	66	3	9	151	12	10	329	2	1	4	0	2	1	0	0	17	1	4	1	0	0	2	0	18	3	1	0	40	0	0	4	10	19	5	0	4	23	34	29	30
DENOVO143	18	267	60	16	12	67	13	34	2	19	13	21	30	26	8	0	5	1	4	13	8	22	7	3	11	7	10	12	0	2	7	11	280	10	8	22	1	18	0	66	41	34	1	11	4	29	118	42	36
DENOVO144	4	4	3	12	3	6	2	3	3	7	13	4	7	1	11	3	9	41	7	2	11	6	1	2	2	5	13	1	8	11	6	2	6	24	6	1	3	4	751	7	5	10	3	5	16	2	5	0	12
DENOVO145	0	0	0	0	0	0	0	0	0	0	0	0	0	0	0	0	0	0	0	0	2	0	0	0	0	0	0	0	0	0	0	0	0	0	0	0	1	0	0	10	1	2	0	12	8	71	107	43	15
DENOVO146	11	15	35	38	14	31	8	46	6	23	4	4	45	2	15	51	4	0	11	7	30	16	0	5	9	16	7	1	6	9	14	8	20	9	7	6	31	9	7	55	26	40	36	45	3	53	168	18	31
DENOVO147	556	17	319	116	140	219	369	24	184	42	303	9	0	104	108	28	213	201	143	159	188	71	165	56	8	136	155	8	59	107	232	51	5	9	5	169	74	75	6	540	174	388	197	415	591	357	302	151	292
DENOVO148	37	42	0	23	34	31	23	75	24	23	14	15	12	108	20	8	16	8	23	5	4	10	1	9	15	6	11	2	4	4	24	9	126	12	0	11	39	45	3	29	7	26	60	23	30	10	67	60	99
DENOVO149	65	6	19	24	5	10	18	25	8	4	20	14	1	38	62	12	3	7	6	5	182	69	133	64	12	16	36	12	76	81	15	41	40	72	21	2	54	14	5	18	1	10	2	32	23	34	15	3	37
DENOVO150	3	3	1	6	0	1	1	33	39	2	1	2	23	7	10	5	0	0	0	1	3	3	0	0	24	16	1	5	2	0	1	6	27	0	2	2	4	5	0	27	2	19	3	15	4	11	32	7	77
DENOVO151	0	0	0	0	0	0	0	0	0	0	0	0	0	0	0	0	0	0	0	0	0	0	0	0	0	0	0	0	0	0	0	0	0	0	0	0	0	0	0	7	4	289	128	14	69	0	7	11	58
DENOVO152	12	82	1	65	20	17	6	172	35	82	4	9	118	111	4	10	4	2	3	1	2	2	6	6	27	2	2	5	1	2	13	12	43	5	0	2	15	10	2	3	4	91	9	13	16	39	75	43	113
DENOVO153	250	19	60	56	46	59	10	28	2	46	66	19	0	70	29	39	21	18	33	43	202	18	50	79	1	11	28	31	24	11	46	18	18	12	5	13	40	8	0	0	0	2	11	0	0	4	0	4	8
DENOVO154	11	30	9	50	26	24	9	49	33	16	10	30	214	111	21	14	2	7	9	3	20	1	3	3	9	5	5	2	4	0	4	1	72	16	2	8	11	4	606	3	3	47	12	17	10	22	26	9	20
DENOVO155	13	5	5	10	0	8	24	1	21	27	32	75	1	47	63	25	38	14	23	11	20	7	34	6	19	48	79	39	57	22	25	9	19	31	28	48	9	36	0	40	29	44	33	6	50	60	12	28	41
DENOVO156	70	9	179	17	1	22	82	0	17	25	36	32	3	19	39	5	22	5	4	18	83	12	74	0	3	20	4	10	25	39	24	11	4	70	20	11	15	5	0	192	11	14	5	34	14	14	4	10	21
DENOVO157	5	40	10	4	2	225	52	21	6	40	11	23	121	1	21	24	0	4	4	4	85	9	2	1	54	1	28	1	0	0	21	2	2	0	1	7	6	13	43	246	2	3	2	1	4	0	3	7	103
DENOVO158	1	5	2	24	36	10	0	20	1	21	11	3	10	3	531	1	7	14	0	6	6	1	1	0	0	0	8	2	10	3	6	0	0	1	4	2	7	4	0	0	0	2	1	0	0	11	1	4	0
DENOVO159	8	28	1	23	10	56	44	137	29	70	4	128	35	94	12	1	11	4	8	8	6	5	17	0	17	29	9	7	11	8	3	5	159	5	7	17	14	24	0	8	4	28	8	3	0	17	10	19	25
DENOVO160	1	1	1	53	6	2	2	0	0	0	0	0	1	0	0	0	0	0	0	0	287	47	167	100	3	28	43	25	55	77	0	41	82	56	10	0	0	0	0	0	0	1	0	0	0	6	0	0	26
DENOVO161	2	4	2	2	70	11	1	14	0	0	0	0	2	28	0	9	1	3	0	0	1	0	0	0	4	0	0	0	0	0	0	0	8	0	0	0	50	0	3	6	0	9	5	1	3	125	17	34	11
DENOVO162	6	3	13	7	2	3	1	2	0	2	2	1	1	21	84	4	6	294	40	12	3	2	38	3	0	7	1	96	15	18	1	15	1	4	14	15	0	86	0	16	5	2	5	14	1	19	5	1	0
DENOVO163	1	2	3	15	5	14	2	3	0	2	0	1	52	2	8	22	1	0	1	0	3	1	4	0	1	4	2	0	11	5	2	0	31	0	0	1	3	8	4	34	11	78	20	15	50	97	65	7	0
DENOVO164	1	0	0	0	0	1	0	0	0	0	0	0	0	0	0	0	0	0	0	0	193	10	137	13	5	50	51	30	192	83	0	31	78	104	32	0	0	0	0	0	0	0	0	0	0	6	0	0	12
DENOVO165	2	5	4	45	23	0	5	140	18	0	0	2	8	65	0	8	4	4	1	1	4	1	2	0	2	0	1	2	1	0	0	4	76	0	0	2	7	4	0	38	1	81	1	18	2	32	38	15	3
DENOVO166	11	61	37	27	9	69	43	14	10	123	5	24	21	46	5	133	14	8	44	26	17	10	10	9	4	18	11	8	28	10	6	16	25	0	13	18	15	26	0	0	0	0	0	0	0	0	0	0	8
DENOVO167	6	117	50	2	5	29	33	23	68	0	15	55	0	53	13	0	12	2	9	27	41	0	10	1	88	7	3	0	0	0	15	35	22	3	2	21	2	16	0	0	0	0	0	0	0	1	2	83	146
DENOVO168	93	4	15	0	1	4	4	0	1	1	1	23	3	4	33	0	3	80	17	28	3	1	146	19	1	55	0	65	20	10	1	8	28	5	2	16	0	16	0	0	11	0	1	1	0	96	0	0	1
DENOVO169	6	5	37	33	108	25	81	0	83	6	33	32	0	3	33	0	51	45	125	71	45	0	33	11	2	7	13	5	1	14	25	6	3	37	17	11	0	4	0	9	2	1	0	0	16	0	1	3	6
DENOVO170	0	0	0	0	0	0	0	0	0	0	0	0	0	0	0	0	0	0	0	0	2	0	0	0	0	0	0	0	0	0	0	0	0	0	0	1	0	0	4	316	20	6	20	348	31	29	2	83	0
DENOVO171	446	15	0	8	2	6	5	64	151	5	7	10	2	37	0	4	1	1	0	11	4	4	9	0	14	1	1	6	20	7	5	10	27	0	0	5	3	6	3	2	6	5	0	2	27	9	5	27	21
DENOVO172	3	29	5	58	35	33	24	90	6	31	14	11	199	62	5	22	6	6	13	4	12	3	3	2	60	4	6	2	7	3	8	2	49	7	4	5	17	7	16	27	16	44	8	14	8	510	100	34	110
DENOVO173	2	8	2	2	4	1	4	7	1	9	6	0	4	5	5	4	1	0	0	0	0	0	1	0	0	1	0	0	0	2	1	1	2	4	0	1	7	1	0	101	721	2023	21	6149	44	1619	6424	1795	2
DENOVO174	7	25	58	63	27	65	29	2	0	12	0	7	1	35	1	47	22	47	0	41	21	0	43	16	1	3	17	14	36	64	0	19	10	12	2	54	0	40	0	1	1	2	1	0	1	0	0	0	2
DENOVO175	26	19	2	52	15	24	2	1	7	1	0	1	0	4	1	0	1	2	7	2	7	1	0	0	1	9	0	0	1	0	0	0	9	3	0	33	1	0	0	23	5	14	9	29	6	63	122	11	10
DENOVO176	0	0	0	0	0	0	0	0	0	0	0	0	0	0	0	0	0	0	0	0	0	0	0	0	0	0	0	0	0	1	0	0	0	0	0	0	0	0	0	47	0	1	27	388	157	10	0	58	0
DENOVO177	7	0	197	0	19	61	73	0	121	1	264	85	0	0	301	0	87	13	46	294	84	71	222	367	1	209	39	32	36	545	246	85	3	67	398	516	0	78	0	500	34	4	4	4056	3	7	4	1	4
DENOVO178	151	2	93	2	0	0	4	0	0	0	0	0	0	0	0	0	0	0	0	0	68	11	39	60	7	95	56	48	19	35	0	29	18	69	68	0	0	0	0	0	0	0	0	0	0	0	0	0	18
DENOVO179	1	0	0	0	11	78	27	0	15	0	29	0	0	28	2	0	40	72	151	5	179	0	6	0	0	0	8	5	0	1	43	6	0	3	0	6	0	10	0	13	2	0	0	9	0	113	30	0	0
DENOVO180	3	0	2	0	2	0	15	11	9	1	27	2	71	46	5	2	1	1	5	0	15	3	3	0	28	1	0	8	1	3	19	1	130	12	0	1	0	9	0	288	92	504	8	232	85	139	137	175	287
DENOVO181	2	0	0	0	0	0	0	0	0	0	0	0	0	0	0	0	0	0	0	0	1	6	2	3	7	162	5	63	4	1	0	3	0	22	12	0	0	0	10	69	1	6	1	13	0	1	34	0	57
DENOVO182	0	0	0	0	0	0	0	0	0	0	0	0	0	0	0	0	0	0	0	0	0	0	1	0	5	0	1	2	0	0	0	0	6	0	0	0	1	0	0	1	20	347	67	6	9	140	44	26	5
DENOVO183	5	57	6	51	25	31	18	56	7	49	5	10	403	14	25	28	2	0	8	3	8	4	0	0	31	21	1	1	1	0	8	1	606	10	5	11	23	1	0	36	0	22	2	15	0	34	45	33	60
DENOVO184	0	0	0	0	0	0	0	0	0	0	0	0	0	0	0	0	0	0	0	0	0	0	0	0	0	0	0	0	0	0	0	0	0	0	0	0	0	0	0	7	0	107	2	1	16	173	177	112	2
DENOVO185	55	2	35	2	0	63	28	0	38	5	89	11	0	0	6	0	40	8	18	19	20	6	12	34	12	85	39	3	4	5	64	6	2	0	32	53	0	15	0	1	0	1	0	40	2	0	10	1	22
DENOVO186	0	1	0	0	0	1	1	1	1	0	0	1	1	108	0	0	0	0	0	0	1	0	0	0	2	1	1	0	0	0	0	1	197	0	0	1	0	0	0	40	8	9	6	7	3	18	53	3	12
DENOVO187	12	17	9	36	12	33	9	14	35	23	4	7	3	11	2	1	2	4	10	17	6	2	4	2	3	5	3	0	3	1	3	1	35	1	2	2	4	20	0	3	2	15	2	28	6	6	15	8	14
DENOVO188	78	1	68	4	33	1	32	0	0	0	0	0	0	0	0	0	0	0	0	0	41	7	30	22	6	22	23	14	13	33	0	17	5	15	15	0	0	0	0	54	14	24	7	42	27	12	20	6	20
DENOVO189	1	44	0	3	0	0	0	13	1	1	1	2	35	9	0	4	0	0	0	0	0	0	0	2	0	31	0	0	0	0	0	0	4	321	1	5	0	0	0	1	0	1	0	1	5	5	2	1	5
DENOVO190	34	11	11	118	88	62	16	16	17	30	6	14	0	15	8	9	7	6	27	6	10	7	5	1	5	6	0	3	4	4	6	3	60	6	3	5	27	11	0	5	6	17	1	3	19	21	16	7	7
DENOVO191	0	7	1	2	0	0	26	0	0	3	188	0	0	2	28	0	0	0	7	0	7	2	4	0	2	14	9	1	1	0	167	1	23	7	0	18	0	92	0	67	0	8	1	8	0	35	7	0	2
DENOVO192	5	5	15	4	2	11	7	7	3	12	11	7	0	13	5	5	7	1	9	5	13	2	8	2	4	3	15	6	16	7	7	3	9	3	3	11	1	10	0	36	18	31	17	16	55	15	21	30	25
DENOVO193	0	4	0	4	5	7	2	1	4	6	0	0	0	7	2	2	2	1	0	1	1	2	0	0	1	1	1	0	1	0	0	0	0	0	0	2	0	0	799	0	2	3	0	1	0	0	0	0	0
DENOVO194	21	0	16	25	18	1	23	0	8	0	238	259	0	5	8	0	14	10	51	65	7	15	17	5	4	5	24	105	11	12	261	66	11	34	160	194	0	291	0	31	1	4	0	24	0	12	204	6	3
DENOVO195	63	27	10	34	5	26	27	0	78	2	27	19	0	3	8	0	3	1	6	6	2	0	3	2	13	15	0	1	1	1	25	1	131	0	1	4	0	4	0	0	0	20	3	0	44	24	19	0	29
DENOVO196	0	0	0	0	0	0	0	0	0	0	0	0	0	0	0	0	0	0	0	0	0	0	0	0	0	108	6	178	0	0	0	0	1	5	3	0	0	0	2	151	0	4	18	30	0	0	0	4	0
DENOVO197	1	14	14	1	0	0	1	0	21	6	17	0	0	1	6	1	12	6	66	12	8	0	0	1	7	7	4	5	0	16	16	12	8	18	34	9	0	31	0	50	32	14	3	35	4	2	46	1	47
DENOVO198	33	53	39	15	44	143	24	0	0	0	0	0	0	0	0	0	0	0	0	0	43	9	13	5	30	36	7	5	14	10	0	12	56	10	11	0	0	0	0	0	0	0	0	0	0	0	0	0	56
DENOVO199	0	0	0	0	0	1	0	0	0	0	0	0	0	0	0	0	0	0	0	0	371	1	13	16	1	2	88	0	21	21	0	3	9	8	17	0	0	0	50	26	0	1	0	0	0	1	1	4	4
DENOVO200	3	32	5	2	4	37	18	0	5	22	14	12	8	1	0	0	12	3	7	1	8	0	9	3	10	2	15	5	2	6	17	1	2	0	5	3	2	3	1	58	11	15	0	77	2	7	10	0	49
DENOVO201	4	0	1	1	0	0	15	0	0	0	0	0	0	0	0	0	0	0	0	0	115	50	38	50	3	23	14	21	51	76	0	45	20	87	12	0	0	0	0	0	0	1	0	0	0	1	0	0	9
DENOVO202	20	11	23	4	1	23	3	0	24	7	2	17	0	1	10	0	10	13	11	30	14	2	10	4	9	35	3	3	8	1	1	9	4	9	20	31	2	18	0	20	18	31	0	9	17	17	30	8	28
DENOVO203	0	0	0	2	1	0	0	1	0	0	10	0	0	0	0	0	0	0	0	2	0	1	0	0	0	0	0	0	0	0	14	0	0	0	0	0	0	0	0	144	8	4	0	86	0	79	107	21	0
DENOVO204	1	7	25	2	1	4	25	0	34	12	23	4	0	0	5	0	24	7	115	33	29	16	25	0	4	26	23	0	2	9	19	17	0	14	3	20	0	6	0	23	4	0	0	3	0	1	24	0	2
DENOVO205	0	0	0	1	4	0	3	0	0	0	0	0	248	0	0	0	0	2	0	0	0	0	0	0	0	0	0	0	0	0	0	0	388	0	0	4	0	0	0	0	0	0	0	0	0	0	0	0	0
DENOVO206	4	22	6	44	15	28	13	61	1	17	11	6	12	22	2	94	1	3	10	6	4	1	0	0	1	0	1	2	2	1	4	7	25	5	1	8	9	3	0	8	3	26	7	15	13	17	38	8	3
DENOVO207	0	29	0	9	19	45	40	9	22	38	2	45	8	6	1	6	3	2	8	3	4	7	8	0	43	8	4	1	7	4	0	6	13	2	0	5	1	42	0	0	1	5	2	7	3	2	3	5	96
DENOVO208	1	36	4	52	2	5	5	36	0	16	5	1	3	6	20	2	3	2	0	0	4	2	0	0	11	0	8	0	0	0	2	0	40	0	0	1	25	8	0	2	0	32	3	1	2	5	4	6	44
DENOVO209	2	27	3	21	8	24	13	30	8	15	4	9	24	9	4	12	1	2	2	5	3	4	1	0	7	3	1	1	4	1	3	2	10	3	2	3	14	8	0	3	6	42	8	5	9	28	15	9	26
DENOVO210	0	1	0	0	2	0	0	0	20	0	2	0	0	0	15	0	0	1	0	0	0	0	0	0	1	0	0	0	0	0	5	0	1	1	0	0	0	0	0	0	14	3	11	14	0	5	2	2	3
DENOVO211	0	0	0	0	0	0	0	0	0	0	0	0	0	0	0	0	0	0	0	0	0	0	0	0	0	0	0	0	0	0	0	0	0	0	0	0	0	0	0	129	13	41	16	74	37	18	15	7	27
DENOVO212	4	4	1	1	0	5	2	1	1	2	1	0	4	2	7	4	0	3	0	1	1	2	0	0	1	2	1	0	2	1	0	0	0	2	0	1	3	1	588	1	1	4	1	1	0	1	0	1	1
DENOVO213	9	55	2	489	74	115	29	134	127	145	19	112	175	190	36	148	28	7	31	67	16	26	7	2	50	123	16	35	58	53	15	53	161	12	10	22	39	21	7	208	40	217	93	21	6	352	163	39	364
DENOVO214	0	0	0	0	128	0	3	0	0	46	26	0	0	1	0	0	0	0	1	0	9	0	0	0	0	1	27	0	1	0	24	0	0	0	0	0	0	46	0	87	1	0	0	147	2	0	0	1	5
DENOVO215	1	16	0	13	3	27	32	14	27	1	1	25	0	3	2	30	2	3	10	1	7	2	1	0	15	102	1	5	22	2	0	14	30	2	0	19	2	28	0	2	4	6	0	0	2	5	13	9	27
DENOVO216	46	12	42	22	44	17	109	13	27	14	1	162	2	6	4	1	19	28	22	23	16	10	97	76	0	28	14	5	65	58	2	21	44	7	27	33	4	86	0	26	37	65	5	33	11	26	76	14	31
DENOVO217	3	2	1	8	3	6	1	6	1	4	1	7	8	21	5	18	4	2	1	2	1	0	4	1	1	14	7	4	5	1	0	0	13	18	0	5	1	1	0	12	13	50	27	3	24	45	61	5	10
DENOVO218	0	0	0	0	0	0	0	0	0	1	0	0	0	0	0	0	0	0	0	0	0	0	0	0	0	0	0	0	0	0	0	0	0	0	0	0	0	0	0	113	28	5	0	104	2	39	48	5	0
DENOVO219	1	0	1	0	0	4	3	0	0	0	1	7	0	0	2	0	2	1	0	2	0	1	0	1	3	1	1	0	1	0	1	0	3	0	0	1	0	0	1	972	88	219	46	26	239	185	347	39	71
DENOVO220	0	0	0	1	0	0	2	2	0	1	0	0	432	135	2	2	0	0	9	0	0	0	1	1	0	0	0	0	0	0	0	0	1	0	1	0	0	0	0	0	0	0	0	0	0	0	0	0	1
DENOVO221	6	112	2	67	52	55	13	94	107	38	28	93	135	138	29	34	11	1	10	8	19	6	17	4	22	28	1	12	7	1	20	12	306	8	16	13	34	12	0	49	52	349	15	190	37	134	107	323	381
DENOVO222	0	4	2	6	4	11	8	2	3	15	2	40	1	5	4	17	7	3	14	6	3	2	3	0	3	0	3	5	4	1	3	3	23	0	0	9	1	10	0	7	1	9	0	12	6	6	0	1	65
DENOVO223	28	1	96	0	0	0	21	0	18	0	0	0	0	0	39	0	44	11	0	190	38	8	19	16	0	18	0	0	0	1	0	0	0	0	6	10	0	0	0	1	0	0	0	2	0	1	0	0	0
DENOVO224	4	5	8	6	11	19	8	3	7	6	3	26	0	0	6	0	2	2	4	6	7	4	23	1	3	17	1	0	5	8	2	11	12	4	3	6	0	3	0	47	6	59	7	17	4	16	49	4	13
DENOVO225	0	0	0	0	0	0	0	0	0	0	0	1	0	0	0	0	0	0	0	0	0	0	0	0	71	36	110	41	0	0	0	0	61	83	55	0	0	0	0	0	0	1	0	0	0	0	0	0	104
DENOVO226	0	2	0	2	3	3	3	122	1	1	2	1	109	3	8	25	14	0	0	0	15	5	0	0	37	0	0	14	1	0	0	1	118	1	1	1	4	1	17	43	1	44	5	18	5	50	59	69	263
DENOVO227	64	0	66	1	3	3	22	0	14	0	7	9	0	1	5	0	23	13	34	18	5	6	25	85	0	19	12	17	7	14	6	9	0	13	14	4	0	16	2	0	0	0	1	1	1	1	0	0	4
DENOVO228	1	42	5	24	20	11	78	44	40	19	32	63	34	92	10	16	8	3	2	3	17	0	4	1	40	24	1	6	4	3	19	0	180	7	4	5	8	9	0	203	57	310	30	147	16	297	215	134	136
DENOVO229	1	15	11	77	22	6	2	28	6	17	6	6	55	16	10	8	5	4	4	7	6	3	26	0	3	1	2	10	22	7	3	13	14	3	4	3	2	10	0	16	123	31	38	20	1	34	65	88	72
DENOVO230	45	139	49	27	10	70	65	60	33	83	22	34	131	79	13	78	2	32	3	16	5	9	6	2	24	16	17	1	5	7	23	16	247	19	2	58	6	29	0	8	4	1376	72	6	17	181	84	30	171
DENOVO231	0	17	1	24	19	21	2	25	23	15	7	14	29	42	1	1	3	0	0	1	3	0	1	0	8	2	3	2	1	1	6	0	39	0	2	0	7	8	0	3	4	12	5	0	0	2	6	10	32
DENOVO232	0	0	0	0	0	0	0	0	0	0	0	0	0	0	0	0	0	0	0	0	0	0	0	0	0	0	0	0	0	0	0	0	0	0	0	0	0	0	0	0	4	66	0	0	0	0	0	15	0
DENOVO233	1	0	0	0	0	0	0	0	1	0	0	0	0	0	0	0	0	0	0	0	0	0	0	0	0	0	0	0	0	0	0	0	0	0	0	0	1	0	16	16	35	64	0	142	9	5	56	17	0
DENOVO234	3	10	4	10	11	2	2	30	6	14	2	7	25	14	5	18	7	7	1	10	7	2	5	1	2	0	1	1	3	5	4	0	8	5	0	5	11	7	4	18	2	25	9	5	9	19	15	8	9
DENOVO235	57	7	0	0	15	21	17	0	0	0	0	0	0	0	0	0	0	0	0	0	62	17	26	30	9	42	35	20	15	21	0	18	15	44	28	0	0	0	0	0	0	0	0	0	0	1	0	0	4
DENOVO236	3	1	0	2	0	1	1	0	2	5	0	0	1	2	8	1	0	2	0	0	0	4	0	0	1	0	1	1	2	0	1	1	0	1	0	7	2	1	471	1	1	8	2	1	2	1	0	0	0
DENOVO237	3	9	1	5	2	3	1	7	3	6	5	2	10	8	3	21	1	3	0	1	8	1	0	1	15	0	0	1	0	0	4	3	8	6	0	0	32	2	165	1	17	310	11	10	4	7	2	65	12
DENOVO238	15	4	17	8	3	8	9	0	0	2	2	10	10	11	12	33	9	8	6	3	29	1	47	11	0	2	4	3	3	14	1	2	2	7	3	3	1	4	5	23	2	30	28	8	27	0	0	0	1
DENOVO239	0	0	0	0	0	0	0	0	0	0	0	0	0	0	0	0	0	0	0	0	0	0	0	0	0	0	0	0	0	0	0	0	0	0	0	0	0	0	0	109	5	0	0	26	123	62	38	20	25
DENOVO240	0	10	0	9	6	4	5	8	23	12	0	7	2	26	7	7	0	0	1	2	2	0	1	0	8	3	0	0	3	0	1	1	34	3	0	1	3	1	0	16	5	260	4	21	10	61	116	48	106
DENOVO241	11	34	14	47	13	57	29	31	35	79	6	20	1	21	5	0	7	2	22	17	9	10	5	0	10	6	7	3	7	5	9	3	12	3	5	3	6	12	6	30	24	57	3	14	7	22	14	41	19
DENOVO242	0	0	0	0	0	1	0	0	0	2	0	0	0	0	0	2	0	0	0	0	0	0	0	0	14	36	41	23	0	0	0	0	49	234	53	0	0	0	0	0	0	1	0	0	0	1	0	0	36
DENOVO243	0	1	0	5	2	1	2	3	0	1	0	7	1	0	32	2	1	1	1	0	0	0	2	0	4	1	0	1	0	1	0	0	6	3	0	1	0	0	0	12	1	22	0	0	0	0	3	4	11
DENOVO244	1	24	1	7	7	8	0	48	9	26	3	1	70	27	0	63	1	1	2	0	14	2	1	0	0	0	1	0	0	0	1	0	25	3	0	0	10	0	0	11	7	21	2	6	4	20	11	17	0
DENOVO245	1	16	1	29	17	39	7	74	62	25	6	12	8	27	1	11	0	0	4	2	5	3	2	1	2	0	0	1	4	0	6	0	39	1	1	0	4	3	0	2	2	3	1	4	2	4	4	11	19
DENOVO246	0	0	0	0	0	0	0	0	0	0	0	0	0	0	0	0	0	0	0	0	0	0	0	0	0	0	0	0	0	0	0	0	0	0	0	0	0	0	0	64	4	61	0	11	68	72	0	23	7
DENOVO247	2	47	10	19	24	15	38	21	61	10	26	4	5	8	1	6	6	0	4	0	9	10	14	10	33	4	4	15	11	6	10	13	11	12	0	1	7	19	5	11	37	80	2	268	10	127	272	79	59
DENOVO248	0	0	0	0	0	0	0	0	0	0	0	0	0	0	0	0	0	0	0	0	0	0	0	0	0	0	0	0	0	0	0	0	0	0	0	0	0	0	3	0	0	360	66	0	0	3	0	0	3
DENOVO249	25	1	32	8	17	18	14	0	10	5	9	3	0	7	10	1	27	14	5	11	54	5	4	10	1	3	13	3	4	13	7	2	1	23	10	7	16	3	0	4	1	2	1	2	3	3	2	0	1
DENOVO250	7	19	5	10	22	4	48	7	53	3	21	0	0	10	0	4	4	0	0	0	4	2	1	1	35	5	0	12	10	1	12	0	1	4	0	2	3	16	0	81	23	93	2	119	2	84	53	20	71
DENOVO251	59	1	7	15	1	2	60	68	15	5	34	22	10	0	4	0	0	1	0	1	4	3	0	0	1	2	2	2	6	0	20	1	0	1	16	0	0	1	33	0	5	13	0	1	0	5	0	0	1
DENOVO252	7	7	56	4	12	20	2	405	91	5	18	6	450	84	2	151	0	0	1	4	5	4	28	26	4	15	0	18	1	23	13	77	6	2	19	25	7	64	10	3	1	7	1	28	0	9	9	1	151
DENOVO253	0	0	0	4	4	6	0	8	16	13	2	7	17	24	1	2	5	0	1	0	2	0	2	1	1	1	0	0	1	2	3	4	46	3	0	1	3	5	25	0	1	6	8	2	1	1	5	5	241
DENOVO254	5	1	7	7	6	11	26	0	36	1	27	12	0	0	17	0	20	12	7	8	25	2	11	5	3	2	3	1	1	6	23	0	6	17	4	5	4	0	0	65	1	3	0	19	16	2	6	0	8
DENOVO255	9	0	3	0	3	6	1	0	0	1	0	0	0	0	0	0	0	0	0	0	19	7	29	7	11	41	18	54	10	13	0	11	53	55	30	0	1	0	5	0	0	1	0	0	0	0	0	0	17
DENOVO256	0	1	1	2	2	3	0	2	1	7	2	0	1	2	2	1	0	0	0	0	0	0	0	0	0	0	0	0	0	0	0	0	1	0	0	0	1	0	401	0	0	1	0	0	0	0	0	0	0
DENOVO257	1	10	0	6	1	2	1	10	17	102	2	3	85	20	6	0	0	2	0	1	5	0	0	1	7	0	1	0	1	0	8	1	34	1	0	1	34	1	0	59	0	87	5	139	22	68	28	6	310
DENOVO258	0	7	0	1	3	2	0	59	4	14	3	3	5	22	1	0	0	0	0	0	1	1	1	0	6	0	0	0	0	0	0	2	18	0	0	4	9	0	0	2	0	27	2	2	7	4	7	4	129
DENOVO259	0	2	1	1	1	2	9	3	10	2	2	19	1	1	0	1	2	1	0	0	1	1	0	0	4	30	0	4	3	1	2	3	5	1	0	7	0	6	0	8	15	59	5	4	3	14	16	15	6
DENOVO260	0	15	1	6	5	11	23	9	17	16	5	15	7	16	1	1	6	2	5	6	1	2	3	0	8	9	2	3	3	3	1	0	14	0	0	3	3	3	0	5	4	11	0	6	2	4	5	8	24
DENOVO261	11	1	13	0	6	6	11	0	1	2	0	4	0	0	2	0	6	9	3	4	6	3	2	0	0	8	3	7	2	2	0	2	0	1	0	0	0	1	0	81	3	5	4	49	17	12	10	10	3
DENOVO262	5	0	1	6	1	1	13	0	0	2	0	0	0	0	0	0	0	0	1	0	5	5	1	2	9	63	15	16	2	10	0	7	47	145	26	0	0	0	0	0	0	0	0	0	0	0	0	0	19
DENOVO263	3	52	5	111	42	63	8	146	47	122	72	25	203	186	11	52	25	16	26	34	32	9	24	8	44	10	26	26	6	5	51	16	118	14	33	15	32	17	9	34	36	348	20	183	85	144	119	270	231
DENOVO264	10	0	8	2	1	2	2	0	11	4	14	3	0	0	6	0	4	2	14	17	20	5	14	5	3	6	0	16	5	12	7	8	0	39	13	4	3	2	0	10	0	1	2	7	10	4	2	0	8
DENOVO265	6	11	14	7	3	12	23	7	18	7	8	34	5	6	0	2	5	1	6	0	4	2	2	1	19	6	4	4	2	2	7	1	39	1	1	8	1	13	5	3	0	3	0	1	4	2	1	8	37
DENOVO266	1	2	1	2	3	0	0	5	4	1	1	0	2	3	0	0	0	3	0	0	0	0	0	0	0	1	0	0	0	1	0	0	0	1	0	1	2	0	370	0	1	2	0	0	0	1	1	0	0
DENOVO267	1	1	0	2	0	1	0	2	0	2	1	0	4	5	0	0	0	1	1	2	0	3	0	2	2	1	0	0	0	0	0	0	0	0	0	0	1	0	412	0	1	8	1	1	0	0	0	0	0
DENOVO268	0	0	0	0	0	0	0	0	0	0	0	0	0	0	0	0	0	0	0	0	0	0	0	0	0	0	0	0	0	0	0	0	0	0	0	0	0	0	0	16	4	25	5	5	7	9	6	19	0
DENOVO269	6	22	0	5	4	1	2	59	17	1	3	107	99	59	4	2	9	2	53	3	7	18	1	4	51	54	0	14	0	11	2	0	332	19	1	2	6	9	0	34	10	243	111	22	20	241	43	35	235
DENOVO270	0	1	0	1	1	1	6	0	0	1	0	1	47	2	0	3	2	0	0	1	0	6	1	1	0	12	0	2	12	2	0	0	0	1	0	5	0	14	0	1	12	45	3	3	5	19	0	0	14
DENOVO271	39	9	48	22	3	27	41	2	117	52	75	41	2	20	45	4	48	30	79	103	133	68	82	13	33	83	11	123	52	83	62	56	6	254	96	118	24	55	7	118	12	5	25	263	133	31	14	8	79
DENOVO272	12	0	29	1	10	3	2	1	1	6	6	7	1	3	5	1	4	7	21	10	2	2	8	2	1	3	12	13	2	14	2	9	2	2	5	5	1	9	58	31	3	3	4	3	3	5	2	1	0
DENOVO273	68	65	81	25	14	137	49	23	300	17	18	133	74	36	13	17	42	10	5	38	34	2	50	1	23	6	3	2	45	36	15	3	99	3	1	62	3	6	7	3	10	64	13	16	15	81	25	7	56
DENOVO274	7	22	9	57	3	67	26	16	68	145	18	5	3	5	0	0	0	0	0	33	30	3	4	30	14	1	2	0	7	1	17	2	10	1	5	3	24	1	0	0	0	1	0	0	0	0	0	0	19
DENOVO275	0	1	0	1	0	0	0	0	0	1	1	0	2	1	0	0	0	0	0	0	0	2	0	0	1	0	0	0	0	0	0	0	0	1	0	0	0	0	256	0	0	0	0	0	0	0	0	0	0
DENOVO276	3	10	10	40	21	51	15	48	19	62	13	47	29	69	6	25	4	3	14	14	20	5	2	4	14	13	8	4	14	5	19	12	94	11	1	18	7	14	3	19	5	18	10	8	8	10	12	17	69
DENOVO277	0	12	0	7	6	8	1	83	9	18	15	11	8	31	2	1	4	0	1	0	3	1	1	0	13	1	0	1	1	0	7	0	24	0	0	2	22	1	0	3	3	27	1	4	6	5	7	11	101
DENOVO278	1	8	0	10	1	3	2	10	18	7	0	2	1	25	0	3	0	0	0	0	0	1	0	0	17	12	0	0	3	0	0	0	34	0	0	1	5	0	0	20	0	24	2	18	0	55	28	18	40
DENOVO279	0	0	0	0	0	0	0	0	0	0	0	0	0	0	0	0	0	0	0	0	0	0	0	0	0	0	0	0	0	0	0	0	0	0	0	0	0	0	0	24	14	4	11	54	74	14	25	22	8
DENOVO280	0	0	0	0	0	0	0	0	0	0	0	0	0	0	0	0	0	0	0	0	0	0	0	0	4	45	46	64	0	0	0	0	1	78	91	0	0	0	0	0	0	0	0	0	0	0	0	0	7
DENOVO281	0	0	0	0	0	0	0	0	0	0	0	0	0	0	0	0	0	0	0	0	0	0	0	0	0	0	0	0	0	0	0	0	0	0	1	0	0	0	0	68	6	0	4	28	122	10	7	51	0
DENOVO282	0	0	1	0	4	2	6	2	8	8	3	5	5	12	0	0	1	1	2	2	3	0	3	0	4	1	0	0	0	0	3	3	20	3	0	3	0	4	0	6	0	23	5	10	0	14	6	16	180
DENOVO283	0	26	0	13	21	1	7	16	15	6	0	7	6	41	6	6	1	1	0	0	2	1	1	0	63	20	0	10	6	0	1	2	37	2	0	1	6	4	0	21	5	37	12	77	0	110	32	44	116
DENOVO284	2	7	0	3	1	1	1	46	3	4	0	0	55	2	3	15	0	0	0	0	0	2	0	0	1	0	0	3	1	0	1	0	1	1	0	0	5	0	65	20	0	11	0	3	0	16	4	42	48
DENOVO285	20	16	4	17	21	14	8	15	9	23	17	23	35	19	18	20	4	1	0	8	22	9	14	3	14	6	9	6	9	3	12	5	4	9	2	11	5	17	0	26	7	50	4	8	5	3	17	1	19
DENOVO286	1	1	1	1	0	2	1	2	2	2	0	0	0	2	1	2	0	0	0	0	0	0	0	0	1	0	0	0	0	1	0	0	0	0	0	0	1	0	323	0	0	3	0	0	1	0	1	0	1
DENOVO287	0	0	0	0	0	0	0	3	1	0	0	0	1	1	1	9	0	0	0	0	0	1	0	0	0	0	0	0	0	0	0	0	0	0	0	1	0	0	333	1	0	3	0	0	0	1	1	0	0
DENOVO288	2	1	0	1	0	2	0	2	0	1	0	0	1	4	0	0	1	0	0	0	0	2	0	0	0	0	0	0	0	0	0	0	0	0	0	0	0	0	324	0	0	1	0	1	0	1	0	0	0
DENOVO289	4	3	10	17	5	8	1	0	6	2	1	10	0	5	17	0	3	4	4	3	24	3	18	2	1	40	2	0	18	10	0	5	9	7	14	14	2	2	2	16	4	13	0	1	1	4	5	0	2
DENOVO290	11	3	28	12	16	7	24	1	13	1	14	14	0	2	3	1	17	13	11	11	15	2	20	9	0	2	4	3	1	6	16	1	2	1	0	13	0	12	0	0	0	0	0	0	0	0	0	0	1
DENOVO291	0	15	1	15	13	2	7	32	16	0	2	3	17	68	3	10	2	2	0	0	8	1	2	0	8	0	1	0	3	1	1	0	17	3	0	0	12	2	0	0	0	4	0	6	1	1	4	3	16
DENOVO292	0	1	0	2	0	0	0	1	0	1	0	0	1	1	0	1	0	0	0	0	0	0	0	0	0	0	0	0	0	0	0	0	0	0	0	0	0	1	322	0	0	1	0	0	0	0	0	0	0
DENOVO293	25	12	99	54	21	49	17	0	0	0	0	42	4	74	24	315	31	64	51	94	45	9	111	56	4	97	31	102	75	102	0	30	1	3	49	68	8	46	1	0	1	0	0	0	0	0	0	0	4
DENOVO294	2	16	2	24	21	13	9	12	0	2	0	2	58	8	1	0	0	0	10	1	5	3	2	1	0	0	0	1	0	0	0	0	82	2	0	0	1	19	0	0	0	0	0	0	0	0	0	0	2
DENOVO295	2	5	0	3	4	0	2	2	3	1	5	0	2	6	0	1	0	1	0	0	0	1	0	0	8	0	1	1	2	0	1	0	7	0	0	0	2	0	2	12	1	22	0	21	0	63	8	9	18
DENOVO296	6	49	0	0	5	0	0	0	4	43	181	7	3	0	1	0	0	0	0	0	5	4	0	7	0	2	0	0	66	1	151	4	33	0	0	0	2	180	3	3	0	20	0	0	0	1	0	5	2
DENOVO297	3	0	20	21	0	0	58	0	4	0	14	1	0	0	1	0	12	5	0	3	14	1	0	0	1	8	3	1	24	1	13	0	0	1	8	0	0	2	0	0	0	5	0	0	0	8	63	0	5
DENOVO298	0	0	0	0	0	0	0	0	0	60	0	1	1	0	2	1	0	0	0	0	0	0	1	0	0	0	0	0	0	0	0	0	1	0	0	0	0	0	236	0	0	3	0	0	0	1	1	0	0
DENOVO299	0	17	0	2	2	0	0	3	2	1	0	4	25	5	1	2	0	0	2	0	10	1	0	0	1	0	0	0	0	0	0	0	55	0	0	0	7	1	0	2	0	30	0	8	0	16	8	7	1
DENOVO300	5	10	9	23	2	6	5	12	3	8	1	4	7	6	0	0	1	0	2	2	1	0	2	2	2	9	1	1	0	0	1	1	9	9	0	5	4	2	0	4	9	22	9	3	0	2	6	4	3
DENOVO301	4	6	4	3	1	7	0	3	0	9	2	2	0	2	1	0	2	0	3	2	3	0	0	0	4	0	1	0	11	0	1	3	16	2	2	15	1	26	0	47	2	16	1	5	16	3	10	3	26
DENOVO302	5	6	13	3	1	16	4	1	0	1	37	1	0	0	2	0	12	0	8	8	10	1	3	1	1	0	4	1	3	0	32	1	2	0	2	8	1	1	0	31	5	3	0	3	0	4	13	2	11
DENOVO303	1	162	59	82	31	23	67	36	150	122	19	27	4	31	40	38	20	0	38	2	10	49	24	21	36	7	22	42	63	36	17	28	8	6	20	12	11	64	17	1	1	10	1	2	3	15	4	6	68
DENOVO304	0	0	0	1	3	0	0	0	0	0	0	2	0	1	0	2	0	1	2	0	0	0	0	0	0	0	1	1	0	0	0	0	0	0	1	0	0	19	0	7	0	16	0	4	2	23	62	1	26
DENOVO305	1	0	3	0	0	13	4	0	3	0	27	1	0	0	0	0	37	0	7	17	14	2	8	2	1	3	0	1	2	1	21	3	0	1	0	0	0	1	0	3	0	0	0	0	0	0	0	0	0
DENOVO306	6	2	1	0	0	0	0	0	3	3	2	5	0	0	0	0	0	0	0	0	1	2	1	8	0	2	1	3	0	0	0	0	2	0	1	0	0	3	0	91	4	0	4	11	0	31	25	0	3
DENOVO307	0	8	3	6	8	15	8	30	7	9	7	10	5	6	0	5	3	0	5	8	4	1	4	0	6	3	0	6	2	0	10	0	13	2	2	5	1	9	0	0	2	7	0	0	1	6	10	4	12
DENOVO308	0	1	0	0	0	0	0	0	0	0	19	1	0	3	0	0	0	2	0	0	0	0	0	0	0	14	6	3	0	1	15	0	5	0	3	2	0	0	0	8	3	4	1	56	16	0	18	0	16
DENOVO309	0	7	0	1	3	2	0	5	3	1	1	2	18	5	2	3	1	0	1	1	7	1	0	0	0	0	0	0	0	0	0	0	43	0	4	1	3	1	0	2	0	21	0	7	0	17	9	4	3
DENOVO310	1	0	0	2	1	6	0	3	0	2	1	2	4	6	0	1	0	0	1	0	0	0	1	0	1	1	0	1	0	0	1	0	8	1	0	0	0	0	1	1	0	18	5	3	1	7	152	42	6
DENOVO311	4	4	3	16	7	9	21	0	10	2	16	21	2	11	10	0	15	17	5	5	12	2	10	0	0	0	1	2	1	1	14	0	8	4	3	7	0	5	0	0	0	0	0	0	0	1	0	0	1
DENOVO312	0	7	5	12	3	12	8	0	8	3	8	1	0	2	4	1	0	3	3	7	4	0	1	0	13	1	1	1	1	0	6	2	14	3	0	9	1	6	1	6	3	13	0	8	0	2	27	5	13
DENOVO313	3	2	2	5	2	5	6	10	3	4	4	15	17	5	2	3	3	2	1	3	0	2	0	1	7	7	0	2	4	0	2	3	6	0	0	3	0	4	0	0	4	23	1	0	3	8	4	5	12
DENOVO314	1	0	6	0	0	6	0	0	0	1	0	1	0	0	0	3	0	1	1	0	0	0	0	1	0	1	0	0	5	4	2	1	2	0	0	5	1	0	0	0	0	123	2	0	0	9	0	0	0
DENOVO315	2	36	8	138	25	58	20	44	178	73	54	236	191	228	47	8	7	19	3	4	21	8	1	7	46	3	1	0	37	9	40	75	414	12	3	7	31	7	2	6	13	106	6	6	27	11	7	37	216
DENOVO316	19	7	6	348	10	236	34	0	75	4	175	33	2	18	16	0	242	8	49	96	115	14	31	1	8	5	0	2	24	12	181	53	2	6	1	2	0	29	0	99	1	1	0	22	0	2	21	0	19
DENOVO317	0	26	0	27	6	7	18	61	52	23	10	8	7	93	16	9	4	1	7	0	2	0	1	0	33	15	0	6	6	4	6	2	66	1	4	3	12	3	0	169	36	233	17	193	38	212	170	29	128
DENOVO318	8	2	0	0	0	69	16	0	0	0	0	0	0	0	0	0	0	0	0	0	25	1	2	5	10	9	6	6	6	3	0	0	24	4	6	0	0	0	0	0	0	1	0	0	0	1	0	0	14
DENOVO319	2	0	6	1	0	2	9	0	2	0	0	7	0	0	1	1	0	2	0	2	2	0	3	2	1	13	0	1	4	2	1	5	6	1	1	10	1	18	0	14	3	10	0	4	3	2	3	2	2
DENOVO320	4	0	0	0	0	0	0	0	0	0	0	0	0	0	0	0	0	0	0	0	0	1	0	1	0	11	0	3	0	2	0	1	0	0	3	0	0	0	0	32	5	11	2	15	14	10	6	2	11
DENOVO321	0	4	0	1	11	2	0	27	1	3	2	0	6	4	0	8	0	0	0	0	0	0	0	0	7	0	0	0	0	0	0	0	3	0	1	0	10	0	0	0	1	7	5	2	1	30	10	6	36
DENOVO322	0	1	0	0	0	1	0	4	4	0	0	0	1	0	0	0	0	0	1	0	0	1	0	0	1	1	0	1	0	0	0	0	1	0	0	0	1	0	0	106	46	4	14	18	0	353	128	71	8
DENOVO323	0	0	0	0	0	0	0	2	0	3	0	0	0	0	4	0	0	0	0	0	0	0	0	0	0	0	0	0	0	0	0	0	0	0	0	0	0	0	0	4	0	0	1	1	0	17	0	0	0
DENOVO324	0	1	1	0	0	1	1	0	3	2	0	0	1	0	1	1	0	1	0	0	0	1	0	0	1	0	0	0	0	0	0	0	0	0	0	1	4	0	197	0	0	0	0	0	0	0	0	0	0
DENOVO325	0	1	0	7	1	2	1	31	1	6	0	0	15	15	3	24	0	1	0	0	1	0	0	0	0	0	0	0	0	0	0	0	26	0	0	0	5	0	2	2	0	3	1	0	0	4	2	7	0
DENOVO326	0	0	1	0	1	0	3	0	35	7	20	2	0	0	10	1	7	2	11	3	3	0	0	0	0	0	2	0	0	0	17	1	6	14	0	2	0	0	0	9	0	0	0	34	3	1	0	0	3
DENOVO327	1	2	0	1	0	0	0	1	2	2	1	0	2	1	0	1	0	0	0	0	2	0	0	0	0	1	0	1	0	0	0	1	0	0	0	0	0	0	313	1	0	0	0	0	1	1	0	0	0
DENOVO328	0	0	0	1	1	0	0	0	1	1	0	0	0	2	0	1	0	8	0	0	0	0	0	0	0	0	0	0	0	0	0	0	0	0	0	1	0	1	158	0	0	3	0	1	0	0	0	0	1
DENOVO329	0	0	1	0	0	0	0	0	0	0	0	7	0	0	5	0	0	0	10	2	2	0	0	0	1	35	15	0	0	0	1	0	0	4	0	4	0	14	0	5	1	4	0	0	2	0	23	0	5
DENOVO330	2	4	3	2	7	5	2	23	8	7	4	3	21	4	3	9	7	4	0	1	4	0	0	0	8	2	4	2	4	1	0	2	11	10	4	2	2	2	300	4	2	4	4	3	3	9	6	10	23
DENOVO331	0	0	0	0	0	0	0	2	0	0	0	0	1	0	0	0	0	2	0	0	0	0	0	0	0	0	0	0	0	1	0	0	0	0	0	0	0	1	207	0	0	3	0	0	0	0	0	0	0
DENOVO332	0	0	0	0	7	0	1	0	0	0	1	0	1	0	4	0	2	0	0	0	0	0	0	0	0	0	3	4	0	0	0	0	1	4	0	6	0	3	10	26	4	1	0	43	0	1	0	0	0
DENOVO333	0	4	0	9	0	0	0	0	1	1	0	0	0	1	1	1	0	0	0	0	0	0	3	0	0	0	0	0	1	0	0	0	0	0	0	0	0	0	109	6	2	128	1	0	0	1	6	5	0
DENOVO334	0	0	0	0	0	0	0	0	0	0	0	0	0	0	0	0	0	0	0	0	0	0	0	0	3	11	56	26	0	0	0	0	22	39	32	0	0	0	2	0	0	1	0	0	0	0	0	0	3
DENOVO335	20	1	74	3	13	2	32	0	29	0	24	16	0	0	4	2	55	11	32	45	34	14	22	88	5	23	67	30	17	48	12	20	2	19	39	16	0	7	0	0	0	0	0	0	0	0	0	0	4
DENOVO336	3	16	3	8	18	0	3	5	5	1	10	0	0	0	3	0	4	1	6	0	0	6	0	0	3	0	0	0	0	0	13	0	0	1	0	0	0	0	0	2	1	5	2	1	0	2	12	1	5
DENOVO337	0	0	0	0	0	0	0	0	0	0	0	0	0	0	0	0	0	0	0	0	0	0	0	0	0	0	0	0	0	0	0	0	0	0	0	0	0	0	0	0	0	31	0	0	0	70	40	0	32
DENOVO338	1	0	0	0	0	0	0	0	0	0	0	0	0	0	0	0	0	0	0	0	10	2	13	11	0	40	18	20	4	14	0	5	3	11	11	0	0	0	0	0	0	0	0	0	0	0	0	0	2
DENOVO339	5	0	12	2	4	4	8	0	8	0	1	6	0	0	3	0	8	1	8	10	3	0	1	2	0	26	1	1	5	17	1	7	1	1	4	4	0	3	0	0	0	0	0	8	0	1	1	0	0
DENOVO340	4	0	52	3	7	10	22	0	9	0	8	7	0	8	3	0	33	4	6	8	19	5	15	21	0	6	7	3	6	8	10	8	2	9	6	9	0	3	0	1	0	0	0	0	1	1	0	0	9
DENOVO341	76	12	29	50	33	12	36	0	11	1	19	39	7	81	290	15	91	72	4	4	31	15	63	42	1	10	0	133	40	26	16	5	12	28	1	0	1	2	1	341	117	501	95	237	707	97	9	42	315
DENOVO342	10	38	11	69	37	20	8	78	21	76	24	15	315	73	2	11	31	8	8	4	4	6	3	1	10	2	3	2	8	2	16	6	252	7	1	4	22	14	4	35	19	44	35	22	30	46	43	55	131
DENOVO343	1	2	1	2	0	1	0	1	0	0	0	0	1	1	0	1	1	0	0	0	0	0	0	0	0	0	0	0	0	0	0	0	0	0	0	0	0	0	175	0	0	0	0	0	0	0	0	0	0
DENOVO344	0	0	0	4	6	4	9	1	17	0	9	7	0	4	8	0	6	3	4	4	10	1	1	1	0	2	0	0	0	0	11	0	2	1	1	2	1	0	0	18	0	1	0	0	2	0	2	0	1
DENOVO345	0	8	0	23	40	0	1	6	0	18	0	6	0	4	0	2	1	2	16	0	45	7	0	0	46	6	0	5	6	0	0	0	9	0	0	16	2	0	0	73	0	62	8	149	6	0	318	42	95
DENOVO346	0	8	1	9	4	10	1	31	16	5	4	11	3	16	1	7	1	2	0	3	2	2	0	0	2	1	0	0	2	2	0	0	25	1	0	0	1	3	0	3	1	4	0	3	2	8	4	2	26
DENOVO347	0	0	1	0	0	2	0	0	0	0	0	0	0	0	0	0	0	0	0	0	1	0	0	0	0	1	0	1	0	0	0	0	0	0	0	0	0	0	0	16	1	8	8	18	38	8	13	9	1
DENOVO348	11	26	11	99	22	98	18	63	48	85	12	11	80	40	5	31	7	1	11	10	2	0	2	7	5	3	3	2	35	5	16	2	12	11	2	13	23	9	0	3	2	22	1	9	1	3	15	10	1
DENOVO349	0	0	0	0	0	0	0	0	0	0	0	0	0	0	0	0	0	0	0	0	0	0	0	0	0	0	0	0	0	0	0	0	0	0	0	0	0	0	0	23	112	78	105	4	6	87	76	1	13
DENOVO350	487	86	134	536	227	204	435	15	246	8	388	301	20	162	929	12	475	525	101	109	721	217	646	301	41	355	52	850	427	473	334	217	198	376	39	105	40	51	3	385	77	538	122	189	540	136	165	48	355
DENOVO351	0	3	0	5	8	8	2	2	11	5	0	7	8	10	1	2	0	1	2	2	2	0	0	2	0	0	0	1	2	2	0	1	18	2	0	2	4	10	68	1	4	7	0	2	0	0	0	1	0
DENOVO352	2	8	41	43	16	92	39	32	133	303	33	16	253	200	2	15	103	2	4	6	28	26	6	22	7	10	1	23	11	11	32	36	405	49	15	27	5	11	0	4	8	118	142	34	0	19	25	18	1372
DENOVO353	0	5	0	13	0	15	7	5	3	17	1	5	3	5	0	4	1	0	2	1	5	3	0	1	7	3	0	0	1	1	0	5	5	0	2	4	0	8	0	0	0	0	0	0	2	0	7	1	9
DENOVO354	5	0	0	4	0	2	0	0	3	0	0	4	0	0	19	0	2	5	1	14	0	0	0	0	0	15	2	0	1	1	0	0	2	6	1	17	0	6	0	1	2	1	3	7	11	1	5	0	2
DENOVO355	0	4	0	9	9	3	0	3	0	4	1	5	6	3	3	8	0	1	0	0	4	0	2	0	4	0	2	2	0	0	0	0	2	1	1	0	1	0	0	5	2	8	2	1	0	8	3	1	6
DENOVO356	2	12	1	22	18	18	2	23	17	10	1	10	18	24	1	11	9	2	8	4	1	1	3	2	7	7	3	0	3	3	2	5	19	0	1	3	5	2	4	29	3	11	7	3	0	45	21	12	23
DENOVO357	0	0	0	2	0	1	0	7	0	0	0	0	16	13	0	27	0	0	0	0	0	0	0	0	0	0	0	0	0	0	0	0	10	0	0	0	5	0	0	0	0	2	1	0	0	19	1	8	2
DENOVO358	8	0	55	0	0	2	0	0	10	1	3	3	0	0	1	0	3	3	0	25	0	4	0	3	1	7	0	5	1	1	2	0	2	0	0	13	0	0	0	0	0	0	0	0	0	0	0	0	2
DENOVO359	1	1	2	13	0	1	1	13	0	15	1	3	4	5	0	66	1	2	3	0	0	0	0	0	0	6	3	2	0	0	0	0	0	0	0	0	1	1	14	0	0	0	0	0	0	0	0	0	0
DENOVO360	4	21	9	82	27	62	11	79	132	3	11	38	23	90	6	18	27	6	7	13	38	4	3	1	36	1	3	0	7	2	22	1	119	7	0	3	27	3	11	13	15	20	2	108	1	13	137	39	65
DENOVO361	9	150	1	36	22	5	3	60	121	7	2	96	31	40	60	8	1	2	1	0	8	4	8	0	46	0	3	4	2	1	1	4	290	4	0	1	24	6	4	5	5	55	24	2	19	46	29	187	168
DENOVO362	0	1	0	0	0	0	0	7	0	0	0	0	0	0	0	0	0	0	0	0	0	0	0	0	1	0	0	0	0	0	0	0	0	1	0	0	1	0	0	1	22	0	0	2	0	27	8	0	1
DENOVO363	0	0	0	0	0	0	0	0	0	0	0	0	0	0	0	0	0	0	0	0	0	0	0	0	0	0	0	0	0	0	0	0	0	0	0	0	0	0	168	0	0	0	0	0	0	0	0	0	0
DENOVO364	4	0	0	0	1	0	0	0	0	0	0	0	0	0	0	0	0	0	0	0	7	1	4	2	0	2	2	1	0	0	0	1	0	5	4	0	0	0	3	31	9	22	6	13	5	5	1	4	1
DENOVO365	0	0	0	0	0	0	0	0	1	0	1	0	3	3	0	0	0	0	0	0	0	0	0	0	1	0	0	0	0	0	0	0	7	0	0	0	0	0	0	41	2	26	0	22	3	14	9	7	17
DENOVO366	0	0	0	0	0	0	0	0	0	0	0	148	1	0	1	0	0	1	0	0	0	0	0	0	0	0	0	0	0	0	0	0	0	0	0	0	0	0	0	0	0	0	0	0	0	0	0	0	0
DENOVO367	0	1	0	1	0	0	1	0	1	1	2	0	0	0	0	0	0	0	0	0	0	0	0	0	0	0	0	1	0	0	0	0	1	0	0	0	1	0	148	0	0	4	0	0	0	0	0	0	0
DENOVO368	0	0	0	0	0	0	0	0	0	0	0	0	0	0	0	0	0	0	0	0	0	0	0	0	0	0	0	0	0	0	0	0	1	0	0	0	0	0	0	3	0	0	6	2	2	0	1	0	3
DENOVO369	0	3	0	3	2	23	0	0	0	0	0	9	0	3	2	3	1	0	0	0	19	0	0	3	1	5	6	0	4	3	1	1	1	0	0	0	0	0	0	0	0	2	4	0	0	0	21	5	5
DENOVO370	0	46	0	7	4	5	7	2	8	13	74	4	8	17	5	0	3	0	0	0	3	1	1	0	3	4	0	3	34	0	51	1	30	2	0	2	2	0	0	24	5	65	4	25	1	55	17	14	22
DENOVO371	1	7	4	20	7	4	5	38	17	9	13	1	16	19	2	7	6	4	1	0	4	2	1	0	38	2	3	4	7	0	4	5	21	3	0	1	5	9	2	5	6	35	12	10	12	29	17	30	62
DENOVO372	0	2	0	2	0	1	0	0	0	13	0	0	0	0	0	0	0	0	0	0	1	0	0	0	0	1	0	0	1	0	0	0	0	0	0	1	0	1	131	0	0	1	0	0	0	0	0	0	0
DENOVO373	10	0	4	4	0	1	1	0	13	0	0	18	0	5	34	1	36	26	44	16	2	0	0	7	2	67	20	8	6	2	1	0	12	70	34	14	3	1	0	127	34	66	17	115	55	28	45	4	77
DENOVO374	2	0	1	19	5	4	1	0	8	16	6	2	0	1	4	21	0	0	0	0	3	0	3	4	0	0	0	0	0	2	6	0	0	2	6	4	3	11	11	0	0	1	0	0	0	0	0	0	0
DENOVO375	70	3	66	0	0	0	0	0	0	0	0	0	0	0	0	0	0	0	0	0	0	0	0	0	0	0	0	0	0	0	0	0	0	0	0	0	0	0	0	0	0	0	0	0	0	0	0	0	0
DENOVO376	0	0	0	1	5	3	0	1	1	0	0	1	3	0	0	0	0	0	0	0	0	0	0	0	1	0	0	0	0	0	0	0	1	0	0	0	1	0	0	1	2	7	2	5	0	20	20	0	1
DENOVO377	2	0	1	7	5	0	0	0	8	0	9	0	0	0	33	0	0	0	0	0	6	1	5	0	7	1	1	0	0	0	13	0	10	0	0	0	1	0	0	1	0	0	0	3	0	0	2	0	11
DENOVO378	3	36	6	5	9	1	2	69	22	1	4	16	42	10	16	4	8	0	0	0	9	7	3	2	30	1	0	9	4	0	1	3	157	2	0	1	4	1	0	31	2	26	2	34	5	38	29	21	206
DENOVO379	0	0	0	0	0	0	0	0	0	0	0	3	0	0	75	0	1	0	0	0	7	0	1	1	0	1	1	0	0	2	0	0	0	0	0	0	0	0	0	3	0	29	0	0	0	0	0	1	0
DENOVO380	0	0	0	0	0	1	0	0	1	3	1	0	1	0	0	0	0	0	0	1	0	0	0	0	0	1	0	0	0	0	0	0	0	0	0	0	0	0	120	0	0	0	0	0	0	1	0	0	0
DENOVO381	0	0	0	0	0	0	0	0	0	0	0	0	0	0	0	0	0	0	0	0	0	0	0	0	0	0	0	0	0	2	0	0	0	0	0	0	0	0	136	0	0	0	0	0	0	0	0	0	0
DENOVO382	2	19	0	4	12	3	17	25	15	2	9	0	7	1	2	0	0	0	0	0	9	8	3	1	26	0	2	7	3	0	4	2	8	2	0	1	3	5	20	12	2	20	1	18	10	13	15	22	25
DENOVO383	0	0	0	0	0	0	0	0	0	0	0	0	0	0	0	0	0	0	0	0	0	0	0	0	0	0	0	0	0	0	0	0	0	0	0	0	0	0	0	4	2	7	0	5	16	3	42	10	0
DENOVO384	23	9	40	30	24	38	43	4	50	8	19	61	5	30	10	8	47	18	28	32	44	5	32	8	5	8	19	14	5	17	15	11	6	32	16	17	22	12	0	0	0	0	0	0	0	3	5	9	13
DENOVO385	0	24	0	10	6	7	1	53	19	32	7	4	25	40	1	6	1	1	4	2	3	0	0	0	17	0	1	0	0	1	6	0	17	1	0	1	7	1	10	4	8	6	6	1	1	15	21	26	28
DENOVO386	2	8	0	58	8	10	0	53	6	34	0	27	110	52	10	27	1	1	1	0	6	3	0	1	1	0	0	3	1	2	0	0	33	1	0	13	28	7	193	0	1	18	4	16	7	22	1	47	5
DENOVO387	1	0	3	2	10	6	1	5	1	1	0	1	0	8	1	0	0	0	0	0	3	0	1	0	0	0	2	0	2	2	0	0	0	1	0	1	2	1	0	11	3	5	3	16	0	0	1	0	13
DENOVO388	0	1	0	0	0	1	0	0	1	0	0	0	0	0	0	0	0	0	0	1	0	0	0	0	0	0	1	0	0	0	0	0	0	0	0	0	0	0	135	0	0	0	1	0	0	0	0	0	0
DENOVO389	6	43	3	24	24	15	33	23	61	6	11	5	0	4	3	4	4	0	1	0	15	5	5	3	30	3	3	6	5	7	8	4	20	4	0	2	3	31	4	12	17	32	2	40	13	40	35	24	79
DENOVO390	0	0	0	0	0	0	0	0	0	0	0	0	0	0	0	0	0	0	0	0	0	0	0	0	0	0	0	0	0	0	0	0	0	0	0	0	0	0	0	88	2	3	0	0	2	3	0	8	0
DENOVO391	0	0	0	0	1	1	1	0	1	3	0	0	1	0	1	0	0	0	0	0	0	1	0	1	0	2	1	0	0	0	0	0	0	1	1	2	0	1	107	1	1	1	0	0	0	0	0	0	0
DENOVO392	25	39	23	55	27	42	38	18	34	27	8	32	0	20	3	8	2	4	18	8	14	10	22	3	22	34	10	6	51	6	8	16	39	5	4	16	1	23	0	3	2	7	2	0	1	21	18	3	31
DENOVO393	4	90	1	4	74	5	4	7	22	25	13	6	2	155	87	1	1	0	29	0	25	8	0	0	74	5	10	2	3	2	12	0	5	1	0	1	47	0	14	5	2	5	1	10	0	11	9	15	146
DENOVO394	0	0	0	0	0	0	0	1	3	0	0	0	2	1	1	0	0	0	0	0	0	0	0	0	2	0	0	0	0	0	0	0	2	0	0	0	0	0	0	0	0	0	1	2	0	1	0	0	15
DENOVO395	0	1	0	0	0	0	0	1	0	0	0	0	0	1	0	1	0	0	0	0	0	0	0	0	0	0	0	0	0	0	0	0	0	0	0	0	0	0	126	0	0	0	0	0	0	0	0	0	0
DENOVO396	7	0	6	2	2	0	3	1	1	7	0	3	0	2	1	1	4	5	2	9	5	0	4	1	1	1	4	1	1	6	3	2	0	5	5	4	3	1	3	0	0	0	0	0	0	0	0	0	0
DENOVO397	0	3	0	3	3	0	4	7	22	7	1	2	2	2	0	1	2	0	0	0	3	0	0	0	5	0	0	0	1	1	0	0	0	0	0	0	0	1	0	8	1	20	0	12	2	18	3	8	6
DENOVO398	0	0	1	0	22	1	24	0	7	0	3	0	0	1	0	0	0	0	3	0	4	2	5	0	1	0	1	0	1	0	1	1	0	0	0	1	0	26	0	15	29	27	2	35	27	15	46	60	0
DENOVO399	0	0	0	0	0	0	0	0	1	0	5	0	0	3	0	0	0	0	0	0	0	0	1	0	2	2	0	0	0	0	1	0	15	0	1	0	0	1	0	8	5	16	0	15	0	5	2	11	19
DENOVO400	0	0	0	1	38	0	0	0	0	0	6	0	0	0	0	0	0	0	3	0	0	0	0	0	0	0	0	0	0	0	3	0	1	1	0	0	0	0	0	4	2	9	0	1	0	1	35	0	0
DENOVO401	0	0	0	0	0	1	5	0	0	0	0	9	3	0	0	0	0	0	0	0	1	0	0	0	0	0	1	0	1	0	0	0	26	1	0	1	0	1	0	32	5	73	0	25	0	66	45	27	0
DENOVO402	0	0	0	0	0	0	0	0	0	0	0	0	0	0	0	0	0	0	0	0	0	0	0	0	5	8	42	11	0	0	0	0	3	10	26	0	0	0	0	0	0	0	0	0	0	0	0	0	6
DENOVO403	0	0	0	5	5	1	0	3	0	0	2	0	0	2	0	0	0	0	6	6	1	0	0	0	0	0	0	1	0	0	1	0	0	0	2	0	0	0	0	3	3	0	0	0	0	1	38	1	4
DENOVO404	0	0	0	0	0	1	0	0	2	0	0	0	0	1	0	0	0	0	0	0	0	0	0	0	0	0	0	0	0	0	0	0	0	0	0	0	1	0	85	0	0	0	0	0	0	0	0	0	0
DENOVO405	6	0	18	4	3	2	5	0	3	0	1	1	0	0	0	0	11	3	5	6	5	2	11	21	1	0	4	2	1	3	0	4	0	2	5	2	0	4	0	0	0	0	0	0	0	0	0	0	2
DENOVO406	0	0	0	0	0	0	0	0	0	0	0	0	0	0	0	0	0	0	0	0	0	0	0	0	0	0	0	0	0	0	0	0	0	0	0	0	0	0	0	14	3	0	0	9	0	1	67	1	0
DENOVO407	0	2	0	0	0	3	0	6	3	0	4	0	0	6	0	0	2	0	5	0	9	0	0	0	1	0	0	0	0	0	7	3	0	1	0	0	2	0	0	6	1	0	0	12	0	5	4	1	0
DENOVO408	74	0	6	0	2	0	14	0	0	0	0	0	0	0	0	0	0	0	0	0	0	0	0	0	0	0	0	0	0	0	0	0	0	0	0	0	0	0	0	0	0	0	0	0	0	0	0	0	0
DENOVO409	0	0	0	0	2	5	1	0	0	0	0	0	0	0	0	0	0	0	0	0	0	0	0	0	0	0	0	0	0	0	0	0	0	0	0	0	0	0	0	16	1	6	1	13	19	9	5	8	0
DENOVO410	5	1	11	0	4	2	6	0	0	0	0	0	0	0	0	0	0	0	0	0	6	0	5	3	0	7	9	3	2	0	0	1	0	3	5	0	0	0	0	4	1	1	0	0	0	1	0	0	6
DENOVO411	3	3	6	7	2	2	1	1	3	2	0	4	1	6	0	1	2	1	0	4	2	1	4	1	0	1	0	0	5	1	0	2	3	3	1	3	0	1	0	2	2	1	1	1	2	0	4	2	2
DENOVO412	5	348	6	334	126	149	103	174	185	313	23	209	36	67	26	75	42	3	60	17	22	33	8	3	68	43	3	13	66	8	10	58	170	26	4	36	21	132	0	319	38	177	38	53	39	67	22	35	232
DENOVO413	0	0	0	0	0	0	0	1	0	2	0	0	0	0	1	0	0	0	0	0	0	0	0	0	0	0	0	0	0	0	0	0	0	0	0	0	0	0	93	0	0	1	0	0	0	0	0	0	1
DENOVO414	2	156	10	43	66	15	13	162	90	102	40	38	313	94	37	32	19	2	31	3	17	10	11	2	53	5	24	9	6	5	39	9	187	37	4	7	63	12	2	14	26	553	38	27	31	88	79	568	259
DENOVO415	10	6	0	0	21	5	38	0	13	1	39	1	0	0	0	0	2	0	9	2	29	13	0	0	7	49	11	13	4	1	44	6	8	17	7	11	0	14	0	33	15	4	0	115	0	4	17	0	23
DENOVO416	1	6	1	10	15	10	22	28	4	1	3	3	35	76	0	19	0	0	0	0	12	0	0	0	8	0	0	0	0	0	1	0	4	4	0	0	11	0	0	0	0	1	1	7	0	5	3	1	26
DENOVO417	0	0	0	0	0	0	0	0	0	0	0	0	0	0	0	0	0	0	0	0	0	0	0	0	0	2	0	0	0	0	0	0	0	0	2	0	0	0	0	0	4	0	1	0	0	64	15	0	0
DENOVO418	10	4	2	2	3	7	4	0	0	0	0	0	0	0	0	0	0	0	0	0	0	0	3	1	1	0	0	0	4	1	0	4	3	0	1	0	0	0	0	0	1	2	0	1	4	6	10	0	5
DENOVO419	0	0	0	0	0	0	0	0	0	1	0	0	0	1	1	0	1	1	0	0	0	0	0	0	0	0	0	1	0	0	0	0	0	0	0	1	1	0	35	0	0	1	0	0	0	0	0	0	0
DENOVO420	0	0	0	18	8	8	0	0	1	1	15	0	0	3	1	0	4	1	3	1	0	0	0	0	0	0	0	0	0	0	17	0	0	0	0	0	5	0	0	0	0	0	0	0	0	0	0	0	1
DENOVO421	0	2	0	0	0	2	2	1	2	0	5	2	0	0	3	0	4	0	5	0	5	0	2	0	2	1	0	2	0	0	3	0	0	2	0	2	1	8	0	4	1	1	1	0	3	3	0	3	1
DENOVO422	0	0	0	0	0	1	0	0	0	3	0	0	1	1	1	0	0	2	0	0	0	0	0	0	0	0	0	0	0	0	0	1	1	0	0	0	0	0	70	1	0	2	0	0	0	0	0	0	0
DENOVO423	2	0	3	1	0	0	1	0	1	1	1	2	0	1	2	0	3	0	4	1	3	1	3	1	0	7	4	2	3	0	0	0	0	3	1	4	1	2	0	5	0	1	0	3	7	1	0	0	1
DENOVO424	0	0	0	0	0	0	0	0	0	0	0	0	0	0	0	0	0	0	0	0	54	5	35	6	3	46	22	29	2	10	0	12	57	72	31	0	0	0	0	0	0	1	0	0	0	0	0	0	8
DENOVO425	0	1	0	2	0	2	0	0	0	1	0	0	1	0	0	1	0	0	0	0	0	1	0	0	0	0	0	0	0	0	0	0	0	0	0	1	2	0	189	0	1	1	2	0	0	0	0	0	2
DENOVO426	2	4	1	211	4	1	4	4	4	2	0	0	0	2	2	0	0	0	1	0	9	2	2	2	0	0	2	0	0	1	0	0	0	0	0	6	1	0	0	0	8	134	19	0	2	0	2	7	0
DENOVO427	4	32	4	38	6	17	6	153	30	46	1	21	13	23	16	5	4	0	1	9	7	7	4	0	14	5	0	3	4	2	4	2	65	1	0	11	16	3	3	13	3	57	5	11	6	21	23	33	80
DENOVO428	0	0	0	0	0	0	0	0	0	0	0	0	0	0	0	0	0	0	0	0	0	0	0	0	0	0	0	0	0	0	0	0	0	0	0	0	0	0	0	23	4	0	1	17	11	2	0	11	0
DENOVO429	0	1	0	0	0	0	0	2	0	0	0	0	0	2	1	4	1	0	0	0	0	6	0	0	3	0	0	0	0	0	0	0	42	0	0	0	1	0	0	0	0	0	0	0	0	0	0	0	3
DENOVO430	0	1	0	1	0	2	1	0	1	0	0	0	0	0	2	1	0	3	0	0	0	0	0	0	0	0	0	1	0	0	0	1	0	0	0	0	0	1	72	0	0	0	0	0	2	0	0	0	0
DENOVO431	3	0	0	0	0	0	1	0	0	0	0	0	0	3	0	0	0	0	0	0	0	0	1	0	0	0	0	0	0	0	0	0	2	0	0	0	0	0	0	0	3	17	5	0	0	0	0	0	0
DENOVO432	0	2	2	0	0	0	0	0	0	0	0	0	0	0	0	0	0	0	0	0	0	0	0	0	0	1	0	0	0	0	0	0	0	0	0	0	0	0	0	26	1	13	0	0	18	8	4	0	1
DENOVO433	0	4	1	37	46	23	48	49	9	1	1	4	76	163	3	76	2	7	0	0	32	0	1	1	27	0	31	0	1	0	12	0	5	12	0	0	33	2	0	1	0	1	2	25	1	7	9	3	41
DENOVO434	4	4	1	12	4	12	2	0	0	0	0	0	0	0	0	0	0	0	0	0	3	1	2	0	6	2	1	0	0	0	0	3	4	0	1	0	0	0	0	0	0	0	0	0	0	0	0	0	16
DENOVO435	0	0	1	0	0	3	0	0	1	0	0	1	3	0	0	1	0	0	0	0	0	0	0	0	2	0	0	0	0	0	0	0	0	0	0	0	0	0	68	0	0	0	0	0	0	0	0	0	0
DENOVO436	0	1	0	1	0	0	0	1	0	0	1	0	0	0	0	0	0	0	0	2	0	0	0	0	0	0	0	0	0	0	0	0	0	0	0	0	0	0	70	0	0	1	0	0	0	0	0	0	0
DENOVO437	0	0	0	0	0	0	1	0	0	0	0	0	0	0	0	0	0	1	0	0	0	0	0	0	0	0	0	0	0	0	1	0	0	0	0	0	0	0	62	0	0	1	0	0	0	0	0	1	0
DENOVO438	0	0	0	0	1	0	0	0	0	2	0	0	1	0	0	2	0	0	0	0	0	0	0	0	0	0	0	0	0	0	0	0	0	0	0	0	0	0	72	0	0	0	0	0	1	0	0	0	0
DENOVO439	1	6	0	0	6	9	0	93	1	9	0	2	100	4	8	84	1	1	0	0	2	0	2	0	6	0	2	0	0	1	0	1	5	0	0	1	4	0	0	1	1	5	0	0	0	8	5	10	16
DENOVO440	0	1	0	0	0	0	0	0	0	3	0	0	12	2	0	5	0	0	0	0	1	0	0	0	2	0	0	0	1	0	0	0	1	0	0	0	3	0	0	4	1	1	0	9	1	1	2	0	14
DENOVO441	0	1	1	1	2	1	0	2	1	0	0	1	1	0	0	3	0	0	0	0	1	1	0	0	1	1	1	1	1	0	0	0	2	1	0	0	0	0	0	2	1	9	2	0	2	6	5	2	0
DENOVO442	4	0	4	2	6	2	0	0	0	2	4	1	0	0	0	0	5	0	5	2	5	2	2	0	0	5	2	0	1	1	4	0	0	2	2	1	0	3	0	1	0	0	0	0	0	0	0	0	0
DENOVO443	0	0	0	0	0	0	0	0	0	1	0	0	0	18	0	0	0	0	0	0	0	0	0	0	0	0	0	0	0	0	0	0	0	0	0	0	0	0	0	0	0	3	0	0	0	25	4	0	0
DENOVO444	0	0	0	0	0	0	1	2	1	1	0	0	0	0	0	0	0	0	0	0	0	0	0	0	0	0	0	0	0	0	0	0	0	0	0	0	1	0	73	1	0	0	0	0	0	0	0	0	0
DENOVO445	0	0	0	2	4	2	0	0	1	0	6	0	0	0	0	0	0	0	0	0	2	0	0	0	0	0	0	0	0	0	5	0	0	0	0	0	0	0	0	27	2	0	2	1	0	0	11	0	0
DENOVO446	0	0	0	0	0	0	0	0	0	2	0	0	0	0	0	1	0	0	0	0	0	0	0	0	0	0	0	0	1	0	0	0	0	0	0	0	0	0	70	0	0	0	0	0	0	0	0	0	0
DENOVO447	0	1	0	2	2	0	0	0	2	0	1	0	1	2	4	0	0	0	0	0	0	0	0	0	2	0	0	0	0	0	2	0	0	0	0	0	0	0	0	1	17	21	6	1	2	1	4	0	2
DENOVO448	0	0	0	0	0	0	0	0	0	9	0	0	0	0	0	0	0	0	0	0	0	0	0	0	0	0	0	0	0	1	0	0	0	0	1	0	0	0	59	0	0	0	0	0	0	0	0	0	0
DENOVO449	0	1	0	1	0	0	0	0	0	0	0	0	1	0	0	0	0	12	0	0	0	0	0	1	1	0	0	0	0	0	0	0	0	1	0	0	0	0	23	0	0	1	2	1	10	0	0	0	2
DENOVO450	0	0	0	1	0	0	0	1	0	0	0	0	0	0	0	0	0	0	0	0	0	0	0	0	2	0	0	0	0	0	0	0	0	0	0	0	0	0	75	0	0	0	0	0	0	0	0	0	0
DENOVO451	0	60	2	16	8	6	11	8	37	18	6	3	4	6	5	10	5	0	4	1	2	3	6	4	6	2	3	11	13	1	4	4	15	4	11	2	3	3	0	2	1	3	1	2	1	4	1	1	19
DENOVO452	1	5	1	1	0	4	5	1	2	1	0	0	0	6	0	2	0	0	0	0	0	0	0	0	0	0	0	0	0	0	3	0	0	0	0	0	2	0	0	0	0	8	0	0	3	0	4	0	2
DENOVO453	0	0	0	0	0	0	0	0	0	1	0	0	0	0	0	0	0	0	0	0	0	0	0	0	0	25	0	26	0	0	0	0	0	0	7	0	0	0	3	0	0	0	0	0	0	0	0	0	0
DENOVO454	0	0	6	0	6	0	8	0	3	0	4	0	0	0	0	0	4	0	2	3	2	0	2	7	0	1	1	1	1	1	1	3	0	0	1	1	0	0	0	0	0	0	0	0	0	0	0	0	0
DENOVO455	0	2	8	4	4	3	16	1	7	5	3	3	1	1	1	3	2	1	8	1	5	2	4	3	5	1	2	6	13	5	2	9	0	0	9	1	0	8	0	1	0	1	0	3	1	2	3	8	15
DENOVO456	0	0	0	0	0	0	0	0	0	0	0	0	0	0	0	0	0	0	1	0	0	0	0	0	0	0	0	0	0	0	0	0	0	0	0	0	0	0	0	0	1	0	0	0	0	52	6	0	0
DENOVO457	1	0	5	0	0	1	5	0	1	0	3	1	0	0	2	0	7	5	2	1	25	5	37	33	3	24	10	10	12	16	1	22	3	83	29	0	0	0	0	0	0	0	0	2	1	0	0	0	12
DENOVO458	0	0	0	0	0	1	0	0	0	0	0	0	0	0	0	0	0	0	0	0	2	1	0	0	1	1	0	0	1	0	0	0	3	1	0	0	0	0	0	5	3	0	0	1	1	0	5	4	0
DENOVO459	0	0	0	0	0	0	0	0	0	0	0	0	0	0	0	0	0	0	0	1	0	0	0	0	0	0	0	0	0	0	0	1	0	0	0	0	0	0	57	0	0	1	0	0	0	0	0	0	0
DENOVO460	0	6	9	0	1	0	10	1	17	1	27	18	14	0	5	0	0	0	0	0	0	0	0	0	5	0	0	2	0	0	24	0	0	0	0	0	0	0	0	0	0	0	0	0	0	0	0	0	6
DENOVO461	0	0	0	0	0	0	0	0	0	0	0	0	0	0	0	0	0	0	0	0	0	0	0	0	0	0	0	0	1	0	0	0	0	0	0	0	0	0	65	0	0	0	0	1	0	0	0	0	0
DENOVO462	0	0	1	0	0	0	0	0	0	0	0	0	0	0	0	0	0	0	0	0	0	0	0	0	0	0	0	0	0	0	0	0	0	0	0	0	0	0	68	0	0	0	0	0	0	0	0	0	0
DENOVO463	0	0	0	0	0	0	0	0	0	0	0	0	0	0	0	0	0	0	0	0	0	0	0	0	0	0	0	0	0	0	0	0	0	0	0	0	0	0	0	9	1	1	3	2	5	2	0	1	2
DENOVO464	1	1	2	1	0	2	5	0	4	0	2	2	0	3	1	1	3	3	1	1	2	1	2	0	0	2	0	0	0	2	2	0	1	9	0	0	0	1	0	6	0	0	0	3	38	5	3	1	0
DENOVO465	1	0	0	0	1	0	0	0	1	2	0	0	1	1	0	0	0	0	0	0	0	0	0	0	0	0	0	0	0	0	0	0	0	0	0	0	1	0	54	0	0	1	0	0	0	0	0	0	0
DENOVO466	0	10	1	6	4	8	1	38	17	14	6	3	5	29	3	6	1	0	2	0	0	0	0	1	10	1	0	0	0	0	6	0	10	1	0	0	3	3	6	0	2	1	0	0	1	1	1	6	21
DENOVO467	0	0	0	0	0	0	0	0	0	0	0	0	0	0	0	0	0	0	0	0	0	0	0	0	0	0	20	14	0	0	0	0	0	0	20	0	0	0	0	0	0	0	0	0	0	0	0	0	3
DENOVO468	0	0	0	0	0	0	0	0	0	0	0	0	0	0	0	0	0	0	0	0	0	0	0	0	0	0	0	0	0	0	0	0	0	0	0	0	0	0	1	14	1	3	1	12	15	0	0	1	0
DENOVO469	0	0	0	0	0	0	0	1	2	33	14	0	0	0	0	0	0	0	0	0	0	0	0	0	0	0	0	0	0	0	10	0	0	0	0	0	0	0	0	0	0	0	0	0	0	0	0	0	0
DENOVO470	2	1	0	0	1	0	0	2	1	0	0	0	0	1	0	0	0	0	1	0	1	0	0	0	0	0	1	0	1	0	0	0	0	0	0	0	0	0	1	12	12	30	2	54	33	36	31	10	2
DENOVO471	3	2	1	1	3	0	23	2	2	10	0	2	1	1	0	4	0	3	6	1	3	1	21	3	0	6	0	0	10	0	0	5	3	1	0	0	1	6	0	5	8	2	0	8	2	1	19	1	4
DENOVO472	0	0	0	1	0	0	0	0	1	1	0	0	10	13	0	20	0	0	0	0	0	0	0	0	0	0	0	0	0	0	0	0	7	0	0	0	2	0	0	0	0	0	0	0	0	0	0	0	0
DENOVO473	0	0	0	0	0	0	0	0	0	1	0	0	0	0	0	0	0	0	0	0	0	0	0	0	0	0	0	0	0	1	0	0	0	0	0	0	0	0	58	0	0	2	0	0	0	0	0	0	1
DENOVO474	0	0	0	0	0	0	4	0	4	1	1	11	0	1	0	0	0	0	1	0	0	0	0	0	1	1	0	1	5	0	2	4	3	1	1	2	0	8	0	0	0	0	0	1	0	0	0	1	0
DENOVO475	0	0	0	0	0	0	3	0	0	0	0	6	0	0	0	0	1	0	0	0	2	0	0	0	0	0	0	0	0	1	0	0	3	0	0	0	0	0	0	0	0	1	0	1	0	1	4	0	0
DENOVO476	1	1	1	0	7	0	2	0	0	0	2	0	0	0	0	0	0	0	0	1	0	0	0	0	0	0	0	2	0	1	1	0	0	0	0	0	0	0	0	0	0	0	4	1	0	2	0	0	0
DENOVO477	0	0	0	2	0	1	0	0	0	0	0	0	1	0	0	0	0	0	0	0	0	1	0	0	0	0	0	0	0	0	0	0	0	0	0	0	0	0	48	0	0	0	0	0	0	0	0	0	0
DENOVO478	0	0	0	0	0	0	0	0	0	0	0	0	0	0	0	0	0	0	0	0	0	0	0	0	0	0	0	0	0	0	0	0	0	0	0	0	0	0	0	0	0	0	1	0	0	19	27	0	0
DENOVO479	0	0	0	0	0	0	0	0	0	0	0	0	0	0	0	0	0	0	0	0	0	0	0	0	0	0	0	0	0	0	0	0	0	0	0	0	0	0	0	3	3	3	0	0	0	1	38	0	0
DENOVO480	0	0	0	0	0	0	0	0	0	0	0	0	0	0	0	0	0	0	0	0	0	0	0	0	0	0	2	0	0	0	0	0	0	0	0	0	0	0	0	4	0	12	1	5	4	2	8	2	0
DENOVO481	0	1	1	0	3	8	0	0	0	0	9	0	0	0	0	0	2	4	1	0	0	0	0	0	0	0	0	0	0	0	7	0	4	0	0	0	7	1	0	0	0	0	0	4	0	0	0	0	0
DENOVO482	0	13	2	0	0	0	4	0	3	0	0	0	0	0	0	0	1	1	0	0	0	1	0	0	0	0	0	0	0	0	0	0	4	3	1	1	0	0	0	0	0	1	0	0	2	0	1	1	1
DENOVO483	0	0	0	0	1	1	0	5	0	0	4	1	18	5	1	1	1	0	2	0	3	0	0	1	5	0	0	1	0	0	0	0	16	2	0	0	1	0	0	6	2	9	0	16	1	6	10	7	70
DENOVO484	0	57	37	36	11	12	30	18	56	46	9	17	4	5	21	42	10	0	44	3	6	25	18	10	12	6	15	19	31	10	13	13	1	6	23	5	5	17	0	0	0	1	0	0	0	0	1	1	26
DENOVO485	0	2	0	2	4	2	0	3	0	0	1	0	3	14	0	2	0	0	1	0	1	0	0	0	5	0	1	0	0	0	2	0	0	3	0	0	2	0	0	0	0	0	0	5	1	0	2	0	8
DENOVO486	0	0	0	0	0	1	0	0	1	0	1	0	0	0	0	1	0	0	0	0	0	0	0	0	0	0	0	0	0	0	0	0	0	0	0	0	0	0	47	0	0	0	0	0	0	0	0	0	0
DENOVO487	0	0	0	0	0	0	0	0	1	0	0	1	0	0	0	0	0	0	0	0	20	2	7	0	0	0	0	0	5	6	0	0	0	0	0	0	0	0	0	0	0	0	0	0	0	2	3	0	0
DENOVO488	0	1	0	1	0	2	0	0	0	1	0	0	0	0	1	2	1	0	0	0	0	0	0	0	0	0	0	0	0	0	0	0	0	0	0	1	0	0	36	0	0	0	0	0	0	0	0	0	0
DENOVO489	0	1	0	0	0	2	0	0	0	4	1	0	2	0	0	0	0	1	0	1	0	1	0	0	0	0	0	0	0	0	0	0	0	1	0	0	1	0	124	0	0	2	0	0	0	0	0	0	0
DENOVO490	2	5	0	3	0	1	0	4	3	4	1	7	0	4	3	1	1	0	1	0	0	0	2	1	8	1	1	0	0	2	0	1	8	0	0	1	2	0	0	1	0	2	0	2	2	1	3	2	8
DENOVO491	0	3	0	1	0	1	0	3	1	3	0	0	1	2	1	0	0	0	0	0	1	0	0	0	0	2	1	2	0	0	0	0	2	0	0	0	0	1	0	0	0	5	1	0	3	4	3	0	4
DENOVO492	1	2	0	1	2	0	0	0	0	0	0	0	0	0	0	0	0	0	0	0	0	0	1	0	0	0	1	0	0	0	0	0	0	0	0	0	0	0	0	2	19	21	15	9	21	4	6	7	4
DENOVO493	0	0	0	2	0	0	0	0	0	0	0	0	1	0	0	2	0	0	0	0	0	0	0	0	0	0	0	0	0	0	0	0	0	0	0	0	0	0	0	0	1	6	2	0	3	9	6	1	0
DENOVO494	1	8	0	4	1	1	3	3	6	1	2	4	4	7	2	2	0	0	1	1	0	0	0	0	5	1	0	3	5	1	2	0	44	2	5	0	3	0	0	22	7	61	1	255	3	100	44	11	6
DENOVO495	0	15	1	9	3	3	3	23	9	4	2	7	10	4	10	2	1	0	0	1	1	0	4	0	6	1	1	0	0	1	0	2	15	4	0	0	1	0	1	8	1	23	3	17	4	8	25	12	84
DENOVO496	3	13	3	2	3	5	11	2	1	1	2	10	1	0	2	0	2	0	1	3	2	2	0	1	9	2	0	0	0	0	3	2	12	1	2	7	2	4	0	0	3	1	0	1	3	0	1	7	24
DENOVO497	2	0	3	0	0	1	0	0	0	0	2	0	0	0	1	1	3	0	6	5	2	2	2	0	0	1	1	0	1	3	0	1	0	0	0	1	1	2	0	0	0	0	0	0	1	0	0	0	0
DENOVO498	0	1	1	9	0	0	0	9	0	3	0	2	3	1	1	3	0	0	0	0	0	0	0	0	7	0	1	2	0	0	0	0	3	0	0	0	5	0	0	4	11	26	22	11	9	6	19	40	39
DENOVO499	1	3	1	4	1	7	1	21	13	4	2	5	5	11	0	4	1	0	1	2	1	0	1	1	1	1	1	1	2	0	1	2	14	1	1	0	1	1	0	3	1	3	0	1	3	4	6	2	26
DENOVO500	0	1	0	2	0	0	0	2	0	0	0	0	7	3	0	1	0	0	0	0	0	0	0	0	2	0	0	0	5	0	0	0	4	0	0	0	1	0	0	0	1	0	0	0	1	0	5	14	11
DENOVO501	0	4	2	10	10	4	1	0	3	1	7	1	0	3	4	0	2	1	14	3	21	1	3	0	0	1	2	0	1	4	5	0	1	8	9	3	1	0	0	2	1	2	0	1	2	5	3	1	0
DENOVO502	2	52	2	18	10	17	6	11	10	42	26	4	24	37	11	11	9	6	6	4	4	0	3	0	38	1	1	1	2	1	39	6	20	0	2	0	13	9	0	15	10	47	6	46	84	21	37	60	169
DENOVO503	1	0	0	0	0	0	0	1	0	0	0	0	1	1	0	0	0	0	0	0	0	0	0	0	0	1	0	0	0	0	0	0	0	0	0	0	0	0	36	0	0	0	0	0	0	0	0	0	0
DENOVO504	0	0	0	0	0	0	0	0	0	0	1	0	0	1	0	0	0	1	0	0	0	0	0	0	0	0	0	0	0	0	0	0	2	0	0	0	0	1	0	19	10	48	9	8	9	22	72	22	69
DENOVO505	0	0	0	0	1	0	0	1	1	0	0	1	1	0	0	0	0	1	1	0	0	0	0	0	0	2	0	0	0	0	0	0	3	0	0	0	0	1	0	45	15	69	7	20	6	8	57	15	11
DENOVO506	0	0	0	0	0	0	0	0	0	1	0	0	0	0	0	0	0	0	3	0	0	1	1	0	0	16	0	0	0	0	0	0	10	0	0	1	0	0	0	0	0	2	0	0	0	0	0	0	0
DENOVO507	1	0	2	1	0	1	0	0	0	3	0	0	0	2	0	0	0	0	2	10	0	0	0	2	0	4	1	4	0	0	0	0	0	0	0	1	2	1	0	0	2	0	0	0	0	0	0	0	0
DENOVO508	2	0	0	0	0	0	11	0	1	0	0	0	0	0	0	0	0	0	1	2	0	0	0	4	0	2	0	0	0	2	1	0	0	0	1	3	0	0	0	6	0	1	0	0	0	0	2	0	0
DENOVO509	0	0	0	0	0	0	0	1	1	0	0	0	0	0	0	0	0	0	0	0	0	0	0	0	0	0	0	0	0	0	0	0	0	0	0	0	0	0	46	0	0	0	0	0	0	0	1	0	0
DENOVO510	0	0	0	0	0	0	1	0	0	0	0	0	0	0	0	0	0	0	0	0	0	0	0	0	0	0	0	0	0	0	0	0	0	0	0	0	1	0	38	0	0	0	0	0	0	0	0	0	0
DENOVO511	52	11	0	12	17	0	2	0	0	0	8	0	33	2	7	6	13	0	0	0	0	0	2	0	0	4	0	0	0	0	3	0	0	51	2	1	0	0	3	9	236	234	256	15	180	33	48	36	6
DENOVO512	5	24	3	20	25	19	11	51	10	28	2	11	122	55	6	3	12	3	5	4	11	0	1	1	11	4	1	1	2	0	5	7	48	3	0	10	8	7	11	16	23	16	8	14	0	48	46	26	86
DENOVO513	10	3053	1123	1365	507	479	773	657	1913	2335	474	562	168	387	938	928	329	13	1241	163	200	799	713	284	411	121	452	834	1553	660	367	437	143	82	833	225	248	657	0	23	7	11	0	1	1	4	8	24	876
DENOVO514	0	0	0	0	0	0	0	0	0	0	0	0	0	0	0	0	0	0	0	0	0	0	0	0	3	5	6	2	0	0	0	0	0	9	10	0	0	0	0	0	0	1	0	0	0	0	0	0	1
DENOVO515	0	3	0	0	1	1	0	2	5	1	0	0	1	7	0	0	0	0	0	0	0	0	1	0	1	3	0	0	1	0	0	0	2	0	0	0	1	0	0	10	0	9	0	5	0	12	3	1	1
DENOVO516	0	0	0	0	0	0	0	0	1	0	0	0	0	0	0	5	0	0	0	0	0	0	0	0	0	0	0	0	0	0	0	0	0	0	0	0	0	0	47	1	0	0	0	0	0	0	0	0	0
DENOVO517	0	0	0	1	0	1	0	2	0	4	0	2	6	2	0	8	0	0	3	0	0	0	0	0	0	0	0	0	0	0	1	2	0	0	0	0	0	0	13	0	0	1	0	0	2	1	0	0	3
DENOVO518	0	1	0	0	0	0	0	0	0	5	0	0	0	0	0	0	0	0	0	0	0	0	0	0	0	0	0	0	0	0	0	0	0	0	0	1	0	0	27	1	0	0	0	0	0	0	0	0	0
DENOVO519	0	1	0	0	0	0	0	0	0	0	0	0	1	0	0	0	0	0	0	0	0	0	0	0	0	0	0	0	0	0	0	0	0	0	0	1	0	0	32	0	0	2	0	0	0	0	0	0	0
DENOVO520	1	2	0	0	0	0	0	0	0	0	0	0	0	0	0	0	0	0	0	0	0	0	0	0	0	0	0	0	0	0	0	0	0	0	0	0	0	0	41	0	0	0	0	0	0	0	0	0	0
DENOVO521	0	0	0	1	0	0	0	0	1	0	0	0	0	0	0	0	0	0	0	0	0	0	0	1	0	0	0	0	0	0	0	0	0	0	0	0	0	0	1	0	0	0	1	0	0	1	0	0	0
DENOVO522	0	0	0	0	0	0	0	0	0	0	0	0	0	0	0	0	2	0	0	0	0	0	0	0	0	0	0	0	0	0	0	0	5	0	0	0	0	0	0	2	0	6	0	1	0	6	3	1	0
DENOVO523	1	0	1	0	0	0	0	0	1	0	1	0	0	0	0	0	0	0	0	0	0	0	0	0	0	0	0	0	0	0	0	0	0	0	0	0	0	0	30	0	0	0	0	0	0	0	0	0	0
DENOVO524	0	0	0	0	0	0	0	0	0	0	0	0	0	0	0	0	0	0	0	0	0	0	0	0	0	0	0	0	0	0	0	0	0	0	0	0	0	0	0	7	0	4	0	3	0	3	5	0	0
DENOVO525	0	0	0	0	0	0	0	0	1	0	0	0	0	0	0	0	0	0	0	0	0	0	0	0	0	36	0	0	0	0	0	0	0	0	0	0	0	0	0	0	0	2	0	0	0	0	0	0	0
DENOVO526	0	0	2	0	1	1	0	3	2	8	0	0	3	4	0	0	0	2	0	0	1	0	0	0	0	0	0	1	0	1	0	2	7	2	2	2	0	0	0	2	1	11	2	0	1	1	4	3	33
DENOVO527	0	0	0	0	0	0	0	0	0	0	0	0	0	1	0	0	0	0	0	0	0	0	0	0	0	0	0	0	0	1	0	0	0	0	0	0	0	0	35	0	0	1	0	0	0	0	0	0	1
DENOVO528	0	14	0	0	1	0	0	0	0	10	32	1	0	0	0	0	0	0	0	0	1	0	0	0	0	0	0	0	13	0	46	0	0	0	0	0	0	0	0	0	0	0	0	0	0	0	0	0	0
DENOVO529	13	11	6	33	8	13	9	50	12	49	2	19	27	40	1	7	3	2	8	9	5	1	2	1	3	4	0	1	0	6	1	4	52	1	4	6	2	7	0	10	3	4	2	1	1	2	2	4	13
DENOVO530	0	2	0	0	3	1	1	1	0	0	0	0	0	3	0	1	0	0	0	0	1	0	0	0	1	0	0	0	0	0	0	0	1	1	0	0	1	0	0	0	0	0	0	0	0	0	0	0	4
DENOVO531	3	0	8	0	2	0	4	0	1	0	1	0	0	0	0	0	2	0	0	0	1	0	0	6	0	0	1	0	0	2	1	1	0	1	0	0	0	0	0	0	0	0	0	0	0	0	0	0	0
DENOVO532	0	0	1	6	7	4	4	16	4	1	2	1	1	6	0	3	2	0	2	2	2	0	1	0	0	0	0	0	2	2	2	0	4	0	1	0	3	3	0	4	0	3	1	2	4	2	0	2	7
DENOVO533	5	32	2	8	9	9	1	89	24	10	5	12	2	75	4	18	3	2	2	2	2	1	0	1	76	0	1	2	0	0	10	1	16	2	0	0	15	1	9	2	1	4	2	12	1	8	8	20	142
DENOVO534	0	0	0	0	0	0	0	0	0	0	0	0	0	0	0	1	0	0	0	0	0	0	0	0	0	0	0	0	0	0	0	0	0	0	0	0	0	0	34	0	0	0	0	0	0	0	0	0	0
DENOVO535	0	0	0	0	0	0	0	0	0	0	0	0	0	1	0	1	0	0	0	0	0	0	0	0	0	0	0	0	1	0	0	0	1	0	0	0	0	1	35	0	0	1	0	0	0	0	0	0	0
DENOVO536	0	0	0	1	4	2	2	3	1	0	1	1	1	4	1	5	0	3	0	0	5	0	0	0	0	0	6	0	0	0	1	0	0	1	0	0	1	0	0	0	0	0	0	2	0	0	0	0	1
DENOVO537	0	0	2	0	2	1	0	1	0	0	0	0	4	1	0	1	1	0	0	1	1	2	1	0	1	0	0	0	0	0	0	0	2	1	1	0	1	0	0	0	2	18	9	0	0	2	2	4	6
DENOVO538	0	0	0	2	6	3	4	3	1	0	0	0	4	5	0	3	0	0	0	0	2	0	0	0	0	0	0	0	0	0	0	0	0	1	0	0	0	0	0	0	0	0	0	1	0	0	1	0	1
DENOVO539	1	0	0	0	0	0	0	1	0	0	0	0	0	0	0	0	0	0	0	0	0	0	0	0	0	0	0	0	0	0	0	0	0	0	0	0	0	0	29	0	0	0	0	0	0	0	0	0	0
DENOVO540	0	3	0	6	4	3	7	7	1	0	0	0	3	35	0	10	0	0	0	0	0	0	0	0	3	0	1	0	0	0	3	0	7	3	0	0	2	0	0	0	0	0	0	8	0	0	1	0	4
DENOVO541	0	0	1	2	1	1	0	0	0	2	0	1	0	0	0	0	0	0	0	0	0	0	0	0	0	0	0	0	0	0	0	0	1	0	0	0	0	0	0	39	1	13	0	8	12	1	11	20	5
DENOVO542	0	0	0	0	0	0	0	1	1	0	0	0	0	0	0	0	1	0	0	0	0	0	0	0	0	0	0	0	0	0	0	0	0	0	0	0	0	0	32	0	0	0	0	0	0	0	0	0	0
DENOVO543	2	0	0	0	0	0	0	1	0	0	0	0	0	0	1	0	0	0	0	0	0	1	0	0	0	0	0	0	0	0	0	0	0	0	0	0	0	0	32	0	0	0	0	0	0	0	0	0	0
DENOVO544	0	0	0	0	0	1	0	0	0	0	0	0	1	0	0	0	0	0	0	0	0	1	0	0	0	0	0	0	0	0	0	0	0	0	0	0	0	0	33	0	0	1	0	0	0	0	0	0	0
DENOVO545	0	0	0	0	0	0	0	0	0	0	0	0	0	0	0	0	0	0	0	0	0	0	0	0	0	0	0	0	0	0	0	0	0	0	0	0	0	0	39	0	0	0	0	1	0	0	0	0	0
DENOVO546	0	0	0	0	0	0	0	0	0	1	0	0	0	0	0	0	0	0	0	0	0	0	0	0	0	0	0	0	0	0	0	0	0	0	0	0	0	0	39	0	0	0	0	0	0	0	0	0	0
DENOVO547	0	0	0	0	0	0	0	0	0	0	0	0	0	0	0	0	0	0	0	0	0	0	0	0	0	0	0	0	1	0	0	0	0	1	0	0	0	0	2	4	24	34	0	168	0	24	166	50	0
DENOVO548	0	0	0	4	1	8	1	3	2	1	0	1	1	2	0	1	0	0	0	1	0	0	0	0	0	0	1	0	0	0	0	0	0	0	0	0	1	0	0	0	0	0	0	0	0	0	0	0	1
DENOVO549	2	0	0	0	1	0	1	0	0	0	0	0	0	0	0	0	0	0	0	0	3	1	0	0	1	0	0	1	0	0	0	0	0	0	0	0	0	0	0	4	0	0	0	2	0	0	0	0	2
DENOVO550	0	0	0	1	7	0	3	0	0	0	2	0	0	0	0	0	1	3	0	0	0	0	0	0	0	0	1	0	0	0	1	0	1	0	0	0	0	0	0	0	0	0	0	1	0	7	0	0	1
DENOVO551	0	5	0	0	4	28	1	20	4	17	0	10	6	5	1	0	0	0	3	1	17	0	0	0	0	1	0	0	0	0	0	0	17	4	0	0	1	0	0	4	2	2	1	5	0	0	1	10	0
DENOVO552	0	0	0	0	0	0	0	2	1	0	2	0	0	1	0	0	0	0	0	0	0	0	0	0	1	0	0	0	3	0	1	0	0	0	2	0	0	1	0	0	0	1	0	5	1	2	3	1	11
DENOVO553	0	0	0	0	0	0	0	1	0	0	0	0	0	0	0	0	0	0	0	0	0	0	0	0	0	0	0	0	0	0	0	0	0	0	0	0	0	0	35	0	0	0	0	0	0	0	0	0	0
DENOVO554	0	0	0	0	0	0	0	0	0	0	0	0	0	0	0	0	0	0	0	0	0	0	0	0	0	0	0	0	0	0	0	0	0	0	0	0	0	0	0	3	2	2	0	1	14	1	0	3	0
DENOVO555	0	0	0	0	0	0	0	0	0	2	0	0	0	0	1	0	0	0	0	0	0	0	0	0	0	0	0	0	0	0	0	0	0	0	0	0	0	0	26	0	0	0	0	0	0	0	0	0	0
DENOVO556	0	0	0	0	0	0	0	0	0	0	0	0	0	0	0	0	0	0	0	0	0	0	0	0	0	0	0	0	0	0	0	0	0	0	0	0	0	0	0	4	0	3	0	1	0	0	0	5	4
DENOVO557	0	0	0	0	0	0	0	0	1	0	0	0	0	0	0	0	0	0	0	0	0	0	1	0	0	0	0	0	0	0	0	0	0	1	0	1	0	0	31	0	0	1	0	0	0	0	0	0	0
DENOVO558	6	17	13	0	0	3	0	3	0	2	5	1	0	5	1	0	2	0	0	3	15	4	0	1	15	21	0	0	0	0	5	2	4	0	6	9	21	0	0	0	0	0	0	0	0	0	0	0	22
DENOVO559	0	1	1	2	2	9	1	8	3	3	1	12	1	4	2	4	2	0	0	1	1	1	0	0	2	1	0	1	1	1	2	3	11	1	0	1	0	0	5	0	0	2	0	3	0	0	3	1	8
DENOVO560	0	0	0	0	2	0	4	0	1	1	0	0	0	0	0	0	0	0	0	0	0	0	0	0	2	0	0	0	0	0	0	0	0	1	0	0	0	0	3	1	2	12	0	6	2	5	7	12	3
DENOVO561	0	2	0	0	1	1	0	0	6	0	0	0	0	2	0	0	0	0	0	0	0	0	0	2	3	0	0	0	0	0	0	0	1	0	0	0	0	0	30	0	0	0	0	0	0	0	0	0	2
DENOVO562	0	6	0	4	4	5	9	5	5	0	0	2	2	17	1	5	0	1	0	1	2	0	0	1	7	2	0	0	0	0	1	0	15	1	1	1	0	0	6	11	1	37	3	54	0	44	15	8	9
DENOVO563	0	0	0	0	0	0	0	0	2	0	0	0	2	0	0	0	0	0	0	0	0	0	0	0	0	0	0	0	0	0	0	0	0	0	0	0	1	0	22	0	0	3	0	0	0	0	0	0	1
DENOVO564	0	0	0	0	0	0	0	0	0	0	0	0	0	0	0	0	0	0	0	0	0	0	0	0	0	0	0	0	0	0	0	0	0	0	0	0	0	0	0	0	0	1	2	4	10	3	0	0	0
DENOVO565	0	0	0	0	0	0	0	0	0	0	0	0	0	0	0	0	0	0	0	0	3	0	0	0	0	0	0	0	0	0	0	0	0	0	0	0	0	0	0	0	0	0	0	0	0	18	0	0	0
DENOVO566	0	0	0	0	0	0	0	0	0	0	0	0	0	0	0	0	0	0	0	0	0	0	0	0	0	0	0	0	0	0	0	0	0	0	0	0	0	0	0	0	0	2	0	4	1	2	1	1	3
DENOVO567	0	0	0	0	0	0	0	1	0	0	0	0	0	0	0	0	0	0	0	0	0	0	0	0	0	0	0	0	0	0	0	0	0	0	0	0	0	0	33	0	0	0	0	0	0	0	0	0	0
DENOVO568	0	0	0	0	0	0	0	0	0	0	0	0	0	0	0	0	0	0	0	0	0	0	0	0	0	0	0	0	0	0	0	0	2	0	0	0	0	0	0	0	0	0	20	0	0	0	0	0	0
DENOVO569	1	7	3	7	9	9	9	6	8	1	4	5	0	5	0	3	1	1	1	6	1	1	0	0	2	8	0	2	3	1	1	1	15	1	1	5	1	0	2	1	4	4	0	0	0	7	2	1	7
DENOVO570	11	1	1	3	0	4	5	4	1	0	5	4	2	1	4	74	7	10	23	8	1	0	8	4	2	24	2	6	5	4	6	6	0	12	10	2	8	4	56	2	0	1	2	0	11	0	0	1	0
DENOVO571	0	0	0	0	0	0	0	0	0	0	0	0	0	0	0	0	0	0	0	0	1	0	0	1	0	1	8	0	0	0	0	0	0	1	1	0	0	0	3	0	0	0	0	0	0	0	0	0	1
DENOVO572	2	0	0	2	1	0	0	0	0	1	1	5	0	0	2	0	1	2	5	1	2	0	1	0	0	1	1	1	0	0	1	0	0	0	0	0	2	0	0	1	0	0	0	0	0	0	0	0	0
DENOVO573	6	0	5	0	5	1	5	0	0	0	1	0	0	0	0	0	2	1	2	1	2	0	1	4	0	1	1	4	1	3	3	1	0	3	3	0	0	0	0	0	0	0	0	0	0	0	0	0	0
DENOVO574	1	0	0	0	0	0	0	0	0	0	0	0	0	0	0	0	6	0	0	1	0	3	0	1	0	0	0	0	0	0	0	0	0	1	2	2	0	0	0	0	0	0	0	0	0	0	0	0	1
DENOVO575	0	0	0	0	0	0	0	0	0	1	0	0	0	0	1	0	0	0	0	0	0	0	0	0	0	0	0	0	0	0	0	0	1	0	0	0	0	0	3	93	0	4	0	15	1	1	12	1	1
DENOVO576	17	1	2	1	1	63	274	0	2	3	0	10	0	33	1	2	1	6	23	1	9	4	0	0	1	0	4	0	95	9	0	0	0	0	1	1	0	1	0	5	1	30	4	17	6	67	22	5	273
DENOVO577	0	0	0	0	0	1	0	1	0	0	0	0	2	2	0	0	0	0	0	0	0	0	0	0	2	0	0	0	2	0	0	0	5	0	0	1	0	0	0	0	0	0	0	0	0	1	1	2	6
DENOVO578	0	0	0	0	0	1	0	0	0	0	0	0	0	0	0	0	0	0	0	0	2	12	10	3	0	0	0	0	3	15	0	5	0	0	0	0	0	0	0	0	0	0	0	0	0	0	0	0	0
DENOVO579	0	0	0	0	0	0	0	0	0	0	0	0	0	0	0	0	0	0	0	0	0	0	0	0	0	0	0	0	0	0	0	0	0	0	0	0	0	0	29	0	0	0	0	0	0	0	0	0	0
DENOVO580	2	1	3	1	1	1	8	1	4	4	0	3	1	3	1	0	0	5	3	2	3	3	1	0	3	1	0	0	0	0	0	0	4	0	1	2	1	3	1	4	0	3	0	3	1	3	0	1	3
DENOVO581	0	1	0	7	0	6	0	3	3	0	0	0	0	1	0	1	0	0	0	0	1	1	0	0	0	0	0	0	0	0	0	0	0	1	0	0	2	0	0	0	0	0	0	0	0	0	0	0	0
DENOVO582	0	0	0	0	0	0	0	2	0	0	0	0	0	0	0	0	0	0	0	0	0	1	0	0	0	0	0	0	0	0	0	0	0	0	0	0	0	0	15	0	0	0	0	0	0	0	0	0	0
DENOVO583	0	7	2	8	7	1	1	13	10	2	5	1	7	14	0	5	1	1	3	0	2	1	1	1	5	1	0	1	0	1	5	1	23	2	0	1	3	1	2	6	4	11	5	18	4	10	44	25	75
DENOVO584	0	9	5	1	6	6	2	23	10	12	12	5	0	10	4	1	2	0	1	3	3	1	5	2	17	1	0	2	2	3	8	0	3	2	3	3	0	1	39	3	1	3	0	14	0	5	4	0	41
DENOVO585	0	6	0	0	0	1	0	0	0	1	3	2	0	2	0	0	0	0	1	0	1	0	0	0	3	0	0	0	0	0	0	0	5	0	0	0	0	0	0	0	0	1	0	0	0	2	0	1	3
DENOVO586	0	0	0	0	0	0	0	0	1	0	0	0	0	0	1	0	0	0	0	0	0	0	0	0	0	0	0	0	0	0	0	0	0	0	0	0	0	0	44	0	0	0	0	0	0	0	0	0	0
DENOVO587	0	0	0	0	0	0	0	0	0	0	0	0	0	0	0	0	2	8	0	3	0	0	0	0	0	0	0	0	10	0	0	0	0	0	0	0	0	0	0	0	0	0	0	0	0	0	0	0	0
DENOVO588	0	0	0	0	0	0	0	0	0	0	0	0	0	0	0	0	0	0	0	0	0	0	0	0	0	0	0	0	0	0	0	0	0	0	0	0	0	0	0	2	0	0	0	4	0	5	8	0	0
DENOVO589	0	0	0	0	0	0	0	0	0	0	0	0	0	0	2	0	0	1	0	0	3	0	0	0	0	1	3	0	0	0	0	0	0	0	0	4	0	3	0	0	0	2	0	0	1	0	0	0	0
DENOVO590	0	0	1	0	0	0	0	0	0	1	0	0	0	1	0	0	0	0	0	0	0	0	0	0	0	0	0	0	0	0	0	0	0	0	0	0	0	0	104	0	0	0	0	0	0	0	0	0	0
DENOVO591	0	0	0	0	0	0	0	0	0	0	0	0	0	0	0	0	0	0	0	0	0	0	0	0	3	6	1	0	0	0	0	0	5	1	1	0	0	0	0	0	0	0	0	0	0	0	0	0	7
DENOVO592	0	1	0	0	1	0	1	0	0	1	1	0	1	1	0	0	0	0	1	1	0	0	0	1	1	1	0	0	0	0	0	0	3	0	0	1	0	1	0	0	0	1	0	1	0	0	1	0	1
DENOVO593	0	0	0	1	0	0	0	0	6	0	0	0	0	0	0	0	0	0	6	0	1	1	2	0	0	0	0	0	0	0	0	4	0	0	0	0	0	0	0	0	0	0	0	0	0	0	0	0	3
DENOVO594	0	0	1	1	0	1	0	0	2	0	0	0	0	0	0	0	1	0	0	0	0	0	0	0	0	0	0	0	0	0	1	0	1	0	0	0	0	0	0	1	0	0	0	5	0	1	3	0	2
DENOVO595	0	39	0	6	4	1	1	4	39	3	1	9	2	10	9	2	0	1	0	0	0	0	0	0	4	1	0	1	0	0	0	1	75	0	0	0	3	0	0	52	1	10	1	16	0	44	12	31	7
DENOVO596	0	0	0	0	0	0	0	0	0	0	0	0	0	0	0	0	0	0	0	0	0	0	0	0	0	0	0	0	0	0	0	0	0	0	0	0	0	0	0	0	0	0	0	0	0	0	0	0	1
DENOVO597	1	0	0	0	0	0	0	0	0	0	0	0	1	0	0	0	0	0	0	0	0	0	0	0	1	0	0	0	0	0	0	0	0	1	0	0	0	0	21	0	0	0	0	0	0	0	0	0	0
DENOVO598	0	1	0	1	5	0	1	0	7	1	0	5	1	2	0	0	0	0	0	0	0	1	0	0	1	0	0	0	0	0	0	1	6	0	0	0	0	0	0	0	0	1	0	1	0	1	1	3	4
DENOVO599	3	1	0	1	0	0	0	0	0	10	5	0	0	0	0	0	0	0	0	0	0	0	0	0	0	0	0	0	0	0	2	0	0	0	0	0	0	0	0	0	0	0	0	0	0	0	0	0	0
DENOVO600	0	0	0	0	0	0	1	0	0	3	0	0	0	0	0	0	0	0	0	0	0	0	0	0	2	3	0	2	0	0	0	0	0	0	0	0	0	0	5	1	0	2	0	0	0	1	0	0	3
DENOVO601	0	0	0	0	1	0	0	0	0	0	0	0	0	0	0	0	0	0	0	0	0	1	0	0	0	1	0	0	0	0	0	1	0	0	0	0	0	0	0	16	0	3	1	4	1	2	7	4	1
DENOVO602	0	0	0	0	0	0	1	0	0	1	0	0	1	0	0	0	0	0	0	0	0	0	0	0	0	0	0	0	0	0	0	0	0	0	0	0	0	0	70	0	0	3	1	0	1	0	0	0	0
DENOVO603	1	10	1	3	6	4	3	14	12	6	4	1	2	4	1	0	0	0	0	1	0	1	1	1	8	0	1	1	1	1	4	0	16	1	0	0	1	1	5	2	2	14	2	5	2	14	7	10	19
DENOVO604	0	1	0	0	0	0	0	3	5	0	0	0	0	3	0	0	0	0	0	0	0	0	1	0	2	0	0	1	0	0	0	1	2	0	0	0	0	1	0	0	1	4	0	0	0	5	1	4	8
DENOVO605	0	1	0	0	0	0	0	0	0	0	0	1	0	0	0	0	0	0	0	0	0	0	0	0	0	0	0	0	0	0	0	0	1	0	0	0	0	1	0	22	2	19	0	28	6	13	3	0	0
DENOVO606	1	1	0	1	1	0	2	14	1	1	1	1	10	3	0	3	0	1	0	0	0	0	0	0	0	0	0	0	0	0	1	0	1	0	0	0	1	0	0	1	7	38	12	2	3	2	2	10	9
DENOVO607	0	0	0	0	0	0	0	0	0	0	0	0	0	0	1	0	1	3	0	0	0	0	0	0	0	0	0	0	0	0	0	0	0	0	0	0	0	0	0	0	0	0	0	0	0	0	2	0	7
DENOVO608	0	1	0	0	2	3	0	8	0	0	0	0	4	1	0	4	0	0	0	0	0	0	0	0	1	0	0	0	0	0	1	0	3	0	0	0	0	0	0	1	0	2	0	0	0	1	0	1	1
DENOVO609	0	0	0	0	0	0	0	0	0	0	0	0	0	0	0	0	0	0	0	0	0	0	0	0	0	0	0	0	0	0	0	0	0	0	0	0	0	0	0	0	0	0	0	0	0	1	0	9	1
DENOVO610	1	0	0	0	0	0	2	0	0	0	0	8	12	0	0	0	1	0	0	0	3	0	0	0	0	0	0	0	0	0	0	0	19	1	0	0	0	3	0	2	1	2	0	2	0	6	7	11	2
DENOVO611	1	1	1	3	1	0	0	1	1	0	0	0	0	1	0	0	1	1	0	0	1	0	0	0	0	0	0	0	0	0	0	0	0	0	0	1	0	0	0	0	0	1	0	0	0	1	1	1	0
DENOVO612	0	0	0	3	2	1	1	9	0	2	6	0	7	1	0	1	2	0	0	1	0	0	0	0	3	0	0	0	0	0	7	0	1	0	0	0	0	0	0	0	9	4	2	10	2	7	2	37	14
DENOVO613	0	1	0	1	0	0	1	0	0	4	0	0	0	0	0	0	0	0	0	1	0	0	0	0	0	0	0	0	0	0	0	0	0	0	0	0	0	0	55	0	0	0	1	1	0	0	0	0	0
DENOVO614	0	0	0	0	0	0	0	0	0	0	0	0	0	0	0	1	0	0	0	0	0	0	0	0	0	0	0	0	0	0	0	0	0	0	0	0	0	0	16	0	0	1	0	0	0	0	0	0	0
DENOVO615	0	0	0	0	0	0	0	0	0	0	0	0	0	0	0	0	0	0	0	0	0	0	0	0	0	0	0	0	0	0	0	0	0	0	0	0	0	0	21	0	0	0	0	0	0	0	0	0	0
DENOVO616	0	14	3	6	4	0	4	4	14	13	2	3	0	1	1	3	0	0	3	0	1	6	2	1	2	0	1	4	9	3	1	3	2	0	2	3	4	5	0	1	1	8	0	19	1	9	25	6	18
DENOVO617	0	2	0	0	0	0	1	4	1	1	0	0	0	0	0	3	0	0	0	1	0	1	0	0	0	0	0	0	0	0	0	0	2	0	0	0	0	0	0	0	0	0	0	1	0	0	1	0	0
DENOVO618	1	0	2	0	0	2	1	0	0	0	0	1	1	0	2	0	0	0	0	2	1	0	3	4	0	0	1	0	0	2	0	1	0	1	0	0	1	0	1	0	0	0	0	0	0	0	0	0	0
DENOVO619	0	8	0	0	2	2	0	2	0	0	2	1	1	5	0	5	0	0	1	0	0	0	0	0	5	0	1	0	0	0	2	0	6	0	0	0	0	0	0	0	0	0	0	0	0	0	1	2	7
DENOVO620	0	0	0	1	0	0	0	0	0	0	0	1	0	0	1	0	0	0	1	0	0	0	1	0	0	0	0	0	0	0	1	0	1	0	0	0	0	0	6	0	0	0	0	0	0	0	0	0	0
DENOVO621	1	0	4	0	0	0	0	0	0	0	2	2	0	0	2	0	1	1	0	1	1	0	0	1	0	0	0	0	0	2	0	0	0	0	1	0	3	0	0	1	0	0	0	0	0	0	0	0	0
DENOVO622	0	0	0	0	0	0	0	0	0	0	0	0	0	0	0	0	0	0	0	0	0	0	0	0	0	0	0	0	0	0	0	0	0	0	0	0	0	0	16	0	0	0	0	0	0	0	0	0	0
DENOVO623	0	0	0	0	0	0	0	0	0	0	0	0	0	0	0	0	0	0	0	0	0	0	0	0	0	0	0	0	0	0	0	0	0	0	0	0	0	0	3	0	0	2	0	0	0	0	0	0	0
DENOVO624	0	0	0	0	0	0	0	0	0	0	0	0	0	0	0	0	0	0	0	0	0	0	0	0	0	4	5	3	0	0	0	0	0	0	5	0	0	0	0	0	0	0	0	0	0	0	0	0	0
DENOVO625	3	1	3	1	8	0	11	0	2	0	0	0	0	0	1	0	1	1	0	2	0	0	1	2	0	2	2	0	0	4	0	0	0	4	0	0	0	0	0	0	0	1	0	0	1	1	0	0	0
DENOVO626	2	14	0	4	12	8	0	25	10	10	1	4	48	21	0	4	3	0	5	2	3	1	1	0	6	0	2	0	0	1	2	1	31	4	0	1	5	3	5	12	9	6	2	2	1	14	16	16	8
DENOVO627	0	0	0	0	0	0	0	0	1	0	0	0	0	1	0	0	0	0	0	0	0	0	0	0	0	0	0	0	0	0	0	0	0	0	0	0	0	0	21	0	0	0	0	0	0	0	0	1	0
DENOVO628	0	1	0	2	1	0	1	4	0	1	0	0	0	0	0	4	0	0	0	0	0	0	0	0	0	0	0	0	0	0	0	0	2	0	0	0	0	0	0	2	25	94	0	275	2	104	300	115	4
DENOVO629	4	1	3	0	2	3	4	1	2	0	1	0	0	1	0	2	1	0	0	0	0	1	1	3	1	0	1	0	1	1	0	7	0	2	0	0	1	6	0	0	0	2	0	1	0	0	1	1	2
DENOVO630	0	0	0	0	0	0	0	0	0	0	0	0	0	0	0	0	0	0	0	0	0	0	0	0	0	0	0	0	0	0	0	0	0	0	0	0	0	0	20	0	0	0	0	0	0	0	0	0	0
DENOVO631	0	0	0	1	0	5	1	0	3	0	0	8	0	0	0	1	0	0	0	0	1	0	0	1	0	0	0	0	1	0	1	0	0	0	0	1	0	0	0	0	0	0	0	0	0	1	0	0	1
DENOVO632	0	0	0	0	1	0	0	0	0	0	0	0	0	0	0	0	0	0	0	0	0	0	0	0	0	0	0	0	0	0	0	0	0	0	0	0	0	0	14	0	0	0	0	0	0	1	0	0	0
DENOVO633	0	0	0	0	0	0	1	0	0	0	1	1	0	0	0	0	0	0	0	1	0	0	0	1	2	2	0	1	2	0	1	0	1	0	0	0	0	0	0	7	0	0	0	7	0	1	1	0	2
DENOVO634	0	0	0	0	0	0	0	0	0	1	0	0	0	0	2	0	0	1	0	0	1	0	0	0	0	0	0	0	0	0	0	0	0	0	0	0	0	0	12	0	0	1	0	0	0	0	0	1	0
DENOVO635	0	0	0	0	0	5	1	0	0	2	0	0	6	0	0	0	0	1	0	0	3	1	0	0	0	0	1	0	0	0	1	0	0	0	0	1	0	0	0	6	0	0	0	0	0	0	0	0	3
DENOVO636	0	0	0	0	0	0	0	0	0	0	0	0	0	0	0	0	0	0	0	0	0	0	0	0	0	0	0	0	0	0	0	0	1	0	0	0	0	0	0	5	0	1	0	0	0	0	3	2	2
DENOVO637	4	0	44	0	2	5	12	0	7	0	7	5	0	1	3	0	21	3	3	9	10	1	3	7	0	1	1	6	2	8	3	2	0	0	2	3	0	1	0	1	0	0	0	1	1	0	0	0	0
DENOVO638	0	1	0	1	1	1	1	0	0	0	0	0	0	0	0	0	0	0	0	0	0	0	0	0	0	0	0	0	0	0	1	1	0	0	0	0	0	0	54	0	0	0	0	0	0	0	0	0	0
DENOVO639	0	0	0	0	0	0	0	0	0	0	0	0	0	0	0	0	0	0	0	0	0	1	0	0	0	0	0	0	0	0	0	0	0	0	0	0	0	0	15	0	0	0	0	0	0	0	0	0	1
DENOVO640	0	0	0	0	0	1	0	0	0	2	0	0	0	1	0	0	0	0	0	0	0	0	0	0	0	1	0	0	0	0	0	0	0	0	0	0	0	0	57	0	0	0	0	0	0	0	0	0	0
DENOVO641	0	0	0	0	0	0	0	0	0	0	0	0	0	0	0	0	0	0	0	0	0	0	0	0	0	0	0	0	0	0	0	0	0	0	0	0	0	0	0	10	0	0	0	3	0	0	0	0	0
DENOVO642	0	0	0	0	0	0	0	0	1	1	0	0	0	0	0	0	0	0	0	0	0	0	0	0	0	0	0	0	0	0	0	0	0	0	0	0	0	0	20	0	0	0	0	0	0	0	0	0	0
DENOVO643	0	0	0	0	2	1	0	0	0	0	0	9	1	11	17	6	6	5	2	2	6	5	0	4	5	0	2	1	0	3	0	1	2	10	2	0	0	0	0	5	6	52	5	5	5	6	14	3	15
DENOVO644	0	0	0	0	0	0	0	0	0	0	0	0	0	0	0	0	0	0	0	0	0	0	0	1	0	2	3	2	0	0	0	0	1	13	2	0	0	0	0	0	0	0	0	0	0	0	0	0	1
DENOVO645	0	0	0	0	0	3	10	0	3	1	0	0	0	1	0	0	2	1	3	0	0	0	0	1	0	1	1	0	3	0	0	0	1	0	0	0	0	0	0	0	0	1	0	3	0	8	1	0	11
DENOVO646	0	0	2	1	0	6	0	0	0	0	0	0	0	0	0	0	0	0	2	0	1	0	0	0	0	1	0	0	2	0	0	1	0	0	0	0	0	0	0	0	0	0	0	0	0	0	0	0	1
DENOVO647	0	1	0	0	0	0	0	5	0	1	0	0	0	0	0	0	1	1	0	1	1	0	0	0	0	1	0	0	0	0	0	0	0	0	0	0	0	0	90	0	0	0	0	0	0	0	0	0	0
DENOVO648	0	0	0	0	0	0	0	0	0	0	0	0	0	0	0	0	0	0	0	0	0	0	0	0	2	3	1	0	0	0	0	0	0	3	0	0	0	0	0	1	0	0	0	0	0	1	0	0	3
DENOVO649	0	0	0	0	0	0	0	0	0	0	0	0	0	0	0	0	0	0	0	0	0	0	0	0	0	0	0	0	0	0	0	0	0	0	0	0	0	0	0	0	0	1	0	20	0	0	0	0	0
DENOVO650	14	401	56	504	75	131	59	850	285	315	65	435	375	769	177	41	30	15	19	32	92	33	29	11	1284	338	16	223	54	38	40	21	884	33	3	264	227	57	1	102	129	532	785	43	65	508	924	955	2932
DENOVO651	0	0	0	0	1	0	0	0	0	0	0	0	0	0	0	0	0	0	0	0	0	0	1	0	0	0	0	0	0	0	0	0	0	0	0	0	0	0	21	0	0	0	0	0	0	0	0	0	0
DENOVO652	0	2	1	0	1	0	1	1	4	2	0	0	0	0	1	2	0	0	1	0	1	1	2	3	0	0	0	0	1	0	1	1	1	1	1	0	0	0	0	0	0	0	0	0	0	0	0	0	7
DENOVO653	2	1	0	0	0	1	0	0	2	1	0	0	0	0	1	0	0	0	2	0	0	0	0	0	1	0	0	0	0	0	0	0	0	0	0	0	0	1	0	0	0	1	0	0	0	1	1	0	1
DENOVO654	1	0	0	0	0	0	0	0	0	2	0	0	0	0	0	0	0	1	0	0	0	0	0	0	0	0	0	0	0	0	0	0	0	0	0	0	0	0	15	0	0	0	0	0	0	0	0	0	0
DENOVO655	0	0	0	0	0	0	3	0	11	0	0	0	0	0	0	0	0	0	1	0	0	0	0	0	0	1	0	0	0	0	0	0	1	0	0	0	0	0	0	2	0	6	0	3	0	2	1	0	3
DENOVO656	0	1	0	0	5	0	0	2	0	0	1	0	0	0	0	0	0	0	0	0	0	0	0	0	0	0	0	0	0	0	1	0	6	0	0	0	0	0	0	0	0	0	0	0	0	0	0	0	0
DENOVO657	0	0	0	0	0	1	0	0	0	0	0	0	0	0	0	0	0	0	0	0	0	0	0	0	0	0	0	0	0	0	0	0	0	0	0	0	0	0	0	0	0	0	0	0	0	1	0	0	2
DENOVO658	0	0	1	0	3	0	1	2	1	1	1	1	0	0	2	0	3	1	0	2	0	0	4	3	2	1	0	1	2	6	0	0	2	1	6	0	0	2	1	0	0	1	1	2	0	0	0	0	7
DENOVO659	0	0	0	0	0	0	0	0	0	0	0	0	0	0	0	0	0	0	0	0	0	0	0	0	0	0	0	0	0	0	0	0	0	0	0	0	0	0	0	9	0	0	0	4	0	0	0	0	0
DENOVO660	1	3	0	2	0	3	0	5	4	8	4	0	7	19	0	0	1	1	1	0	2	1	0	0	2	1	1	0	0	0	3	0	32	3	0	0	1	0	3	2	2	5	9	5	2	13	7	3	40
DENOVO661	0	0	3	0	0	1	0	0	0	0	0	0	0	0	1	0	0	0	1	3	0	0	0	0	0	2	0	0	0	0	2	0	0	0	0	0	0	2	0	0	0	0	0	0	0	0	0	0	0
DENOVO662	0	4	0	3	0	4	0	1	8	1	0	0	0	1	0	0	0	0	0	0	0	1	0	0	0	0	0	0	0	0	0	0	1	0	0	0	0	0	0	1	0	7	0	4	1	0	19	15	0
DENOVO663	0	0	0	0	0	0	0	0	0	0	0	0	0	0	0	0	0	0	0	0	0	0	0	0	0	0	0	0	0	0	0	0	0	0	0	0	0	0	18	0	0	0	0	0	0	0	0	0	0
DENOVO664	0	0	0	0	0	1	0	0	0	0	0	0	0	0	0	0	0	0	0	0	0	0	1	0	0	1	0	0	0	0	0	0	0	0	0	0	0	0	0	0	0	2	0	0	1	2	1	0	0
DENOVO665	1	10	1	3	1	8	5	43	11	4	4	4	0	16	5	4	6	0	1	0	6	0	0	0	8	0	1	0	1	0	4	0	3	3	0	0	6	0	1	0	2	0	1	2	0	2	3	1	17
DENOVO666	0	0	0	0	0	1	0	3	0	0	0	0	0	0	0	0	0	0	0	0	0	0	0	0	1	0	0	0	0	0	0	0	0	0	0	1	0	0	0	0	0	1	0	0	0	0	0	1	8
DENOVO667	0	0	0	0	0	0	0	0	0	0	0	0	1	0	0	0	0	0	0	0	0	0	0	0	0	0	0	0	0	0	0	0	0	0	0	0	0	0	10	0	0	0	0	0	0	0	0	0	0
DENOVO668	0	0	0	0	0	0	0	0	0	0	0	0	0	0	2	0	0	2	0	0	3	0	0	0	0	1	1	0	0	0	0	0	0	1	0	0	0	0	0	0	0	3	0	0	1	0	0	0	0
DENOVO669	0	0	0	0	0	0	0	0	0	1	0	0	0	0	0	0	0	0	0	0	1	0	0	0	0	0	0	0	0	0	0	0	0	1	0	1	0	0	10	0	0	0	0	0	0	0	0	2	0
DENOVO670	1	0	0	0	0	0	0	0	1	0	1	0	0	0	1	0	0	1	0	0	0	0	0	0	0	0	0	0	0	0	1	0	0	0	0	0	0	0	0	0	0	0	0	0	0	3	1	0	0
DENOVO671	2	1	0	10	1	9	1	6	7	13	2	0	1	5	1	3	2	0	0	2	1	2	0	0	0	1	0	0	0	2	0	0	0	1	0	1	3	0	1154	0	2	3	2	0	2	1	1	0	1
DENOVO672	0	0	0	2	1	1	0	5	1	2	0	1	0	0	0	0	0	0	1	0	0	0	0	0	0	0	0	0	0	0	0	0	3	0	0	0	0	0	0	0	0	0	0	0	1	0	0	0	1
DENOVO673	0	79	5	10	9	9	6	47	40	38	9	6	1	18	14	18	5	0	7	1	1	2	1	3	20	0	0	2	4	3	14	0	2	0	4	0	10	4	0	1	0	0	0	1	1	2	2	3	31
DENOVO674	0	1	0	1	0	0	0	0	1	0	0	0	0	1	0	0	0	0	0	0	0	0	0	0	1	4	0	0	0	0	0	0	8	0	0	0	1	0	0	4	0	4	0	2	0	5	2	3	2
DENOVO675	0	0	0	0	0	0	0	1	0	0	0	0	0	1	0	0	0	0	0	0	0	0	0	0	0	0	0	0	0	0	0	0	0	0	0	0	0	0	14	0	0	0	0	0	0	0	0	0	0
DENOVO676	0	0	0	0	0	0	0	0	0	0	0	0	0	0	0	0	0	0	0	0	0	0	0	0	0	0	0	0	0	0	0	0	0	0	0	0	0	0	15	0	0	0	0	0	0	0	0	0	0
DENOVO677	0	0	0	0	0	0	0	0	0	0	0	0	0	0	0	0	0	0	0	0	0	0	0	0	0	0	0	0	0	0	0	0	0	0	0	0	0	0	0	0	0	6	0	0	0	2	1	0	10
DENOVO678	0	0	0	0	0	0	0	0	0	0	0	0	0	0	1	0	0	1	0	0	0	0	0	0	0	0	0	0	1	0	0	0	0	2	0	1	0	1	4	1	0	0	0	0	0	0	1	0	0
DENOVO679	0	0	0	0	0	0	0	0	0	0	0	0	0	0	0	0	0	0	0	0	0	0	0	0	0	0	0	0	0	0	0	0	0	0	0	0	0	0	11	0	0	1	0	0	0	0	0	0	0
DENOVO680	0	1	1	0	0	2	0	1	0	2	0	0	1	1	1	1	0	0	0	0	0	0	0	0	0	0	0	0	0	0	0	0	0	0	0	0	0	0	0	3	0	0	0	0	0	0	0	0	1
DENOVO681	1	5	6	0	1	37	3	0	22	9	24	1	0	0	0	0	14	1	2	6	2	10	0	22	0	1	6	1	5	6	36	1	0	7	1	20	0	5	0	36	4	0	0	7	0	0	7	0	12
DENOVO682	0	0	0	0	0	0	0	1	0	0	0	1	0	2	0	0	0	0	0	0	0	0	0	0	0	0	0	0	0	0	0	0	2	0	0	1	0	0	0	3	1	7	0	1	0	4	1	0	2
DENOVO683	0	0	0	1	0	0	0	0	2	1	2	0	0	1	0	0	0	0	0	0	0	0	0	0	0	0	0	0	0	0	0	0	1	0	0	0	1	0	59	0	0	0	0	1	0	0	0	1	1
DENOVO684	0	6	1	1	3	2	0	17	2	9	0	0	8	28	2	0	0	0	0	0	1	1	0	0	2	0	1	0	1	0	0	0	6	0	0	2	4	1	2	0	1	0	2	0	2	6	5	5	4
DENOVO685	0	0	0	0	0	0	0	0	0	0	0	0	0	0	0	0	0	0	0	0	0	0	0	0	0	0	0	0	0	0	0	0	0	0	0	0	0	0	2	0	0	1	0	0	0	0	0	0	0
DENOVO686	0	0	0	0	0	0	0	0	0	0	0	0	0	0	0	0	0	0	1	0	0	2	0	0	0	0	0	0	0	0	0	0	0	1	0	12	0	0	0	0	0	0	0	0	0	0	0	0	0
DENOVO687	0	1	1	0	0	1	1	0	3	0	0	1	0	0	0	2	0	0	1	0	0	1	2	1	0	0	0	1	3	0	1	1	0	0	0	0	0	0	0	0	0	1	0	0	0	1	2	1	4
DENOVO688	0	0	0	0	0	0	0	0	0	0	0	1	0	0	2	0	0	0	0	1	0	0	0	0	0	6	2	0	0	0	0	0	0	0	0	1	0	0	0	0	0	0	0	0	0	0	0	0	0
DENOVO689	0	0	0	0	0	0	0	0	0	1	0	0	0	0	0	0	0	0	0	0	0	0	0	0	0	0	0	0	0	0	0	0	0	0	0	0	0	0	11	0	0	0	0	0	0	0	0	0	0
DENOVO690	0	0	0	0	0	0	0	0	0	0	0	0	0	0	0	0	0	0	0	0	0	0	0	0	0	0	0	0	0	0	0	0	0	0	0	0	0	0	12	0	0	0	0	0	0	0	1	0	0
DENOVO691	0	0	0	0	0	0	0	0	0	0	0	0	0	0	0	0	0	0	0	0	0	0	0	0	0	0	0	0	0	0	0	0	0	0	0	0	0	0	11	0	0	0	0	0	0	0	0	0	0
DENOVO692	0	0	0	0	0	0	0	0	0	4	0	0	0	0	0	0	0	0	0	0	0	0	0	0	0	0	0	0	0	0	0	0	0	0	0	0	0	0	9	0	0	0	0	0	0	0	0	0	0
DENOVO693	0	1	0	2	3	3	0	6	2	2	2	1	0	2	0	1	0	0	3	0	0	0	0	0	0	2	0	1	0	0	0	1	1	1	0	1	3	0	1	3	0	1	1	0	0	0	0	3	4
DENOVO694	0	1	0	0	2	0	1	0	0	0	0	1	1	3	1	0	0	0	0	2	0	0	1	0	3	0	0	1	0	0	0	0	6	0	0	0	0	1	0	1	0	0	3	0	0	0	0	2	6
DENOVO695	7	8	2	10	7	5	4	6	31	2	7	0	0	3	0	0	1	0	0	0	1	3	0	0	6	0	0	1	1	1	2	1	4	4	0	1	2	7	0	9	8	33	3	0	2	3	4	17	17
DENOVO696	0	0	0	0	0	0	0	0	0	0	0	0	0	0	0	0	0	0	0	0	0	0	0	0	0	3	0	0	0	0	0	0	0	4	5	0	0	0	0	0	0	0	0	0	0	0	0	0	0
DENOVO697	1	1	8	2	2	9	1	0	3	1	0	1	0	1	1	0	3	6	1	1	1	0	1	3	0	0	2	1	0	1	0	0	0	1	1	2	1	1	0	0	0	0	2	0	0	2	0	0	0
DENOVO698	0	0	0	0	0	0	0	0	0	0	0	0	0	0	0	0	0	0	0	0	0	0	0	0	0	0	0	0	0	0	0	0	0	0	0	0	0	0	0	0	0	0	1	4	15	0	1	0	0
DENOVO699	6	0	6	0	1	2	5	0	1	1	1	1	0	4	1	0	2	9	2	3	2	0	8	5	0	3	1	2	3	3	0	1	2	1	6	0	1	5	0	5	1	5	0	0	8	2	0	0	5
DENOVO700	0	0	0	0	0	0	0	0	0	0	0	0	0	0	0	0	0	0	0	0	2	0	0	1	1	1	2	4	2	2	0	3	1	2	0	0	0	0	0	0	0	0	0	0	0	0	0	0	1
DENOVO701	2	0	2	0	0	0	0	0	0	0	0	0	0	1	0	0	0	1	0	0	2	0	0	2	0	0	0	0	0	1	0	0	0	0	0	0	0	0	0	0	0	0	0	0	0	0	0	0	0
DENOVO702	2	0	2	1	0	0	1	0	3	0	0	4	0	0	1	0	9	12	28	2	0	0	0	1	0	34	6	0	1	1	1	1	1	26	2	2	0	4	0	1	0	0	8	3	3	0	0	0	2
DENOVO703	0	0	1	10	6	5	6	3	3	5	2	0	0	2	2	0	1	7	2	1	2	0	3	0	6	11	0	5	23	4	2	0	4	0	2	2	0	1	0	6	0	12	1	12	0	30	7	2	12
DENOVO704	0	0	0	0	0	1	0	0	0	0	0	1	0	0	0	0	0	0	0	0	0	0	0	0	0	0	0	0	0	0	0	0	4	1	0	0	0	0	0	0	0	2	0	0	0	2	0	0	0
DENOVO705	4	26	0	19	9	5	4	139	52	14	14	2	5	25	6	4	1	0	0	2	7	0	0	1	30	1	0	0	0	0	6	2	7	1	0	0	11	1	0	15	17	61	16	15	30	29	40	54	60
DENOVO706	1	55	17	47	18	21	4	18	27	20	6	16	29	16	8	24	1	8	23	1	8	9	2	8	69	2	8	33	9	2	5	9	46	1	2	2	19	10	0	6	3	12	1	14	3	4	4	4	122
DENOVO707	0	0	0	0	1	0	3	0	0	0	0	2	0	0	0	0	0	0	0	0	0	0	0	0	0	0	0	0	0	1	0	0	15	0	0	0	0	0	0	3	1	10	1	3	0	11	6	0	0
DENOVO708	0	1	0	0	0	2	0	0	0	1	0	0	1	0	1	1	0	0	0	0	2	0	0	0	0	0	0	0	0	0	0	0	0	0	0	0	0	0	0	4	0	0	0	0	0	0	0	0	1
DENOVO709	0	0	0	2	0	0	0	0	0	1	0	0	0	0	0	0	0	0	0	0	0	0	0	0	0	0	0	0	0	0	0	0	0	0	0	0	1	0	9	0	0	1	0	0	0	0	0	0	0
DENOVO710	0	0	0	0	0	1	0	0	0	1	0	0	0	0	0	0	0	0	0	0	0	0	0	0	0	0	0	0	0	0	0	0	0	0	0	0	0	0	15	0	0	0	0	0	0	0	0	0	0
DENOVO711	0	0	0	0	0	0	0	0	0	0	0	0	1	0	2	0	0	0	0	0	0	0	0	0	0	0	2	0	0	0	0	0	0	0	0	1	0	0	0	0	0	4	0	0	0	0	0	0	0
DENOVO712	0	0	0	0	0	0	0	0	0	0	0	0	0	1	0	0	0	0	0	0	0	0	0	0	0	0	0	0	0	0	0	0	0	0	0	0	0	0	12	0	0	0	0	0	0	0	0	0	0
DENOVO713	0	0	0	0	1	0	0	0	0	0	0	0	0	0	0	0	0	0	0	0	0	0	0	0	0	0	0	0	0	0	0	0	0	0	0	0	0	0	9	0	0	0	0	0	0	0	0	0	0
DENOVO714	0	0	0	0	0	0	0	0	0	0	0	0	0	0	0	0	0	0	0	0	0	0	0	0	0	12	0	0	0	0	0	0	0	0	0	0	0	0	0	0	0	0	0	0	0	0	0	0	0
DENOVO715	0	0	0	0	0	0	0	0	0	0	0	0	0	0	0	0	0	0	0	0	0	0	0	0	0	0	0	0	0	0	0	0	0	0	0	0	0	0	0	0	0	0	0	0	0	0	0	13	0
DENOVO716	0	1	0	0	0	0	0	0	0	0	0	0	0	0	0	0	0	0	0	0	0	0	0	0	0	0	0	0	0	0	0	0	0	1	0	0	0	0	14	0	0	0	0	0	0	0	0	0	0
DENOVO717	0	1	0	0	0	0	0	0	0	3	0	0	0	0	4	1	0	1	0	0	0	0	0	0	0	0	0	0	1	0	0	0	0	0	0	1	0	0	169	1	0	3	0	0	0	0	0	0	2
DENOVO718	0	0	0	0	0	0	0	0	1	0	2	0	0	0	0	0	0	0	0	0	0	0	0	0	0	1	0	0	0	0	0	0	0	0	0	1	0	0	0	0	0	2	0	4	1	0	0	0	3
DENOVO719	0	0	0	0	0	0	0	0	0	0	0	0	0	0	0	0	0	0	0	0	0	0	0	0	0	0	0	0	0	0	0	0	0	0	0	0	0	0	0	0	0	0	0	6	0	0	2	0	0
DENOVO720	0	0	0	1	1	0	0	1	0	0	0	1	1	2	0	0	0	1	0	0	0	0	0	0	0	0	0	0	0	0	0	0	0	0	0	0	0	0	0	0	0	0	0	0	0	1	0	0	1
DENOVO721	0	1	0	0	0	2	1	0	0	0	1	0	1	0	2	0	0	0	0	0	2	0	0	0	1	0	0	0	0	0	1	0	0	0	0	0	0	0	0	0	0	0	0	0	0	0	0	0	0
DENOVO722	0	0	0	0	0	0	0	0	0	0	0	0	0	0	0	0	0	0	0	0	0	0	0	0	0	0	0	0	0	0	0	0	0	0	0	0	0	0	0	1	0	1	0	1	1	1	1	0	2
DENOVO723	0	0	0	0	0	0	0	0	0	5	0	0	0	0	0	0	0	0	0	0	0	0	0	0	0	0	0	0	0	0	0	0	0	0	0	0	0	0	8	0	0	0	0	0	0	0	0	0	0
DENOVO724	0	3	0	0	4	0	1	0	0	2	0	3	0	3	1	0	0	1	0	0	2	1	0	0	0	1	0	0	0	0	0	1	0	0	0	1	0	1	0	1	1	1	1	2	0	1	2	0	4
DENOVO725	0	0	0	0	0	0	0	1	0	0	0	0	6	0	2	2	0	0	0	0	0	0	0	0	1	0	1	0	0	0	0	0	0	0	0	0	0	0	0	3	0	0	0	0	1	1	0	0	2
DENOVO726	0	0	0	0	0	1	0	1	1	1	0	0	0	0	0	0	0	0	0	0	0	0	0	0	1	0	0	0	0	0	0	0	0	0	0	0	0	0	38	0	0	0	0	0	0	0	0	0	1
DENOVO727	0	0	0	0	0	0	0	0	1	0	0	0	0	0	0	0	0	0	1	2	2	0	0	0	0	1	0	0	0	0	0	0	0	0	0	0	0	1	0	0	0	0	1	0	0	0	0	0	0
DENOVO728	0	4	0	1	0	2	0	1	2	1	0	0	0	1	0	0	0	0	0	0	1	0	0	0	0	0	0	1	0	0	0	1	2	0	0	0	0	1	0	0	0	1	0	1	1	0	1	0	2
DENOVO729	25	11	35	2	11	5	12	1	5	18	0	1	0	1	0	6	4	9	12	7	14	1	7	5	3	4	3	2	7	4	1	0	1	3	6	3	0	10	2	4	0	6	0	0	1	1	0	0	5
DENOVO730	0	0	0	0	0	0	0	0	0	0	0	0	0	0	0	0	0	0	0	0	0	0	0	0	0	0	0	0	0	0	0	0	0	0	0	0	0	0	0	0	0	0	0	0	0	0	0	0	0
DENOVO731	1	0	0	0	0	0	1	0	1	0	0	0	0	0	0	0	0	0	1	4	0	1	0	1	0	0	1	0	0	0	0	0	0	0	2	1	0	0	0	0	0	0	0	0	0	0	0	0	0
DENOVO732	0	0	0	0	0	0	0	0	0	0	0	0	0	0	0	0	0	0	0	0	0	0	0	0	0	0	0	0	0	0	0	0	0	0	0	0	0	0	10	0	0	0	0	0	0	0	0	0	0
DENOVO733	0	0	0	0	0	0	0	0	0	0	0	0	0	0	0	0	0	0	0	0	0	0	0	0	0	0	0	0	0	0	0	0	0	0	0	0	0	0	10	0	0	0	0	0	0	0	0	0	0
DENOVO734	0	0	0	0	0	0	0	0	0	0	0	0	0	1	0	0	0	0	0	0	0	0	0	0	0	0	0	0	0	0	0	0	0	0	0	0	0	0	11	0	0	0	0	0	0	0	0	0	0
DENOVO735	0	0	0	0	0	0	0	0	0	0	0	0	0	0	0	0	0	0	0	0	0	0	0	0	0	0	0	0	0	0	0	0	0	0	0	0	0	0	0	0	0	0	0	0	2	1	0	0	0
DENOVO736	0	0	0	0	0	1	0	0	0	0	1	0	0	0	0	0	0	0	2	0	0	0	0	0	0	0	0	0	0	0	0	0	0	0	0	0	0	0	46	0	0	1	0	0	0	0	0	0	0
DENOVO737	0	0	0	0	0	0	0	0	0	0	0	0	0	0	0	0	0	0	0	0	0	0	0	0	0	0	0	0	0	0	0	0	0	0	0	0	0	0	10	0	0	0	0	0	0	0	0	0	0
DENOVO738	0	0	0	0	0	0	0	0	0	1	0	1	0	0	0	0	0	0	0	0	2	0	0	0	0	0	0	0	0	0	1	0	1	0	0	1	2	0	0	0	0	0	0	0	0	0	0	0	0
DENOVO739	0	0	0	0	0	0	0	0	2	0	0	0	0	0	0	0	0	0	0	0	0	0	0	0	0	0	0	0	0	0	0	0	0	0	0	0	0	0	6	0	0	0	0	0	0	0	0	0	0
DENOVO740	0	0	0	0	0	0	0	0	0	0	0	0	0	0	0	0	0	0	0	0	0	0	0	0	0	0	0	0	0	0	0	0	0	0	0	0	0	0	8	0	0	0	0	0	0	0	0	0	0
DENOVO741	0	0	0	0	0	0	0	0	0	0	0	0	0	0	0	0	0	0	0	0	0	0	0	0	0	0	0	0	0	0	0	0	0	0	0	0	0	0	11	0	0	0	0	0	0	0	0	0	0
DENOVO742	0	0	0	0	0	0	0	0	0	0	0	0	0	0	0	0	0	0	0	0	0	0	0	0	0	0	0	0	0	0	0	0	0	0	0	0	0	0	13	0	0	0	0	0	0	0	0	0	0
DENOVO743	0	0	0	0	0	1	0	0	0	1	0	0	3	0	0	1	0	0	0	0	1	0	0	0	0	0	0	0	0	0	0	0	0	0	0	0	0	0	0	2	0	0	0	0	0	0	0	0	2
DENOVO744	0	0	1	0	0	0	1	0	0	0	0	0	0	0	0	0	1	0	0	0	0	0	0	0	0	0	0	0	0	0	0	0	0	0	0	0	0	0	0	2	0	0	1	2	0	0	1	0	0
DENOVO745	0	0	0	0	0	0	0	0	0	0	0	0	0	0	0	0	0	0	0	0	0	0	0	0	0	0	0	0	0	0	0	0	0	0	0	1	0	0	13	0	0	0	0	0	0	0	0	0	0
DENOVO746	1	3	20	3	29	4	104	1	111	0	21	21	0	1	16	0	20	9	12	14	10	0	2	1	2	3	1	1	1	6	14	0	1	3	1	3	0	0	0	29	0	1	1	1	24	0	0	1	3
DENOVO747	0	1	0	0	0	1	0	0	0	0	1	0	0	0	0	1	0	0	0	0	2	0	0	0	0	0	0	0	0	0	1	0	0	0	0	0	0	0	0	1	0	0	0	0	0	0	0	0	0
DENOVO748	0	0	0	0	0	0	1	0	0	1	0	0	0	0	0	0	0	0	0	0	0	0	3	0	0	0	1	0	1	0	1	1	0	0	1	0	0	0	0	0	0	0	0	0	0	0	0	0	0
DENOVO749	0	0	0	0	0	0	0	0	0	0	0	0	0	0	0	0	0	0	0	0	1	0	0	0	0	0	0	0	0	0	0	0	0	0	0	0	0	0	0	1	0	0	0	0	0	0	0	0	2
DENOVO750	0	0	0	0	0	0	0	0	0	0	0	0	0	0	0	0	1	0	0	0	3	0	0	2	0	0	0	1	1	1	0	0	1	0	2	0	0	0	0	0	0	0	0	0	0	0	0	0	0
DENOVO751	2	36	2	1	2	8	3	8	9	8	1	11	13	7	7	1	4	0	0	2	3	3	1	1	9	0	1	0	0	1	2	0	12	1	0	0	1	2	0	22	13	6	7	16	1	6	6	20	144
DENOVO752	0	0	0	1	1	1	0	0	4	1	0	1	0	0	0	0	1	1	0	0	3	0	0	0	4	0	0	0	0	0	0	0	0	0	0	0	1	1	0	9	0	10	0	8	0	2	10	1	0
DENOVO753	0	1	1	0	13	2	0	2	1	0	0	0	0	1	0	1	0	0	0	0	2	0	0	0	2	0	1	0	0	0	0	0	0	1	0	0	0	2	0	0	0	8	0	2	2	3	2	7	1
DENOVO754	3	91	8	22	41	25	7	75	41	41	6	7	82	53	14	21	16	21	22	2	6	7	3	3	31	4	6	4	16	5	3	12	82	3	3	6	6	9	1	19	23	10	9	29	5	73	181	91	80
DENOVO755	0	0	0	0	5	0	0	2	1	0	1	0	0	0	0	0	0	0	0	0	0	0	0	0	2	0	0	0	0	0	1	1	0	0	0	0	0	2	0	0	0	1	0	1	0	0	1	1	5
DENOVO756	0	0	0	0	0	0	1	0	0	0	0	0	2	0	0	0	0	0	0	0	0	0	0	0	0	0	0	0	0	0	0	0	2	0	0	0	0	0	0	0	0	0	0	0	0	2	2	0	1
DENOVO757	1	0	0	0	2	2	2	0	0	0	0	1	0	0	0	0	2	0	1	2	10	0	2	2	0	0	0	0	0	7	1	1	0	7	0	0	1	0	0	1	0	0	0	1	0	0	0	0	1
DENOVO758	0	0	0	0	0	0	0	0	0	0	0	0	0	0	0	0	0	0	0	0	0	0	0	0	0	0	0	0	0	0	0	0	9	0	0	0	0	0	0	0	0	0	0	0	0	0	0	0	0
DENOVO759	0	0	1	3	1	2	2	13	2	0	2	0	0	0	4	0	0	0	0	2	3	1	0	0	0	0	1	1	0	0	3	0	0	0	0	0	0	1	0	0	0	0	0	0	0	0	5	0	0
DENOVO760	0	0	0	0	0	0	0	0	0	9	0	0	0	0	0	0	0	0	0	0	0	0	0	0	0	0	0	0	0	0	1	0	0	0	0	0	0	0	4	0	0	0	0	0	0	0	0	0	0
DENOVO761	0	0	0	0	0	0	2	0	0	1	0	1	0	0	0	0	0	0	0	0	0	0	0	0	1	0	0	0	0	0	0	0	0	0	0	0	0	1	0	0	0	0	0	0	0	0	0	0	2
DENOVO762	0	0	0	0	0	0	0	0	0	0	0	0	0	0	0	0	0	0	0	0	0	0	0	0	0	0	0	3	0	0	0	0	0	0	0	0	0	0	0	0	0	0	0	2	0	0	0	0	0
DENOVO763	0	0	0	0	0	0	0	0	0	0	0	6	0	2	0	0	0	0	0	0	0	0	0	0	0	0	0	0	1	0	0	0	0	0	0	0	0	0	0	0	0	0	0	0	0	0	0	0	0
DENOVO764	0	0	0	0	0	0	0	0	0	0	0	0	2	0	0	0	0	0	0	0	0	0	0	0	0	0	0	0	0	0	0	0	0	0	0	0	0	0	6	0	1	0	0	0	0	0	0	0	0
DENOVO765	0	0	0	0	0	0	0	0	0	0	0	0	0	0	0	0	0	0	0	0	0	0	0	0	0	0	0	0	0	0	0	0	0	0	0	0	0	0	7	0	0	1	0	0	0	0	0	0	0
DENOVO766	0	0	0	0	0	0	0	0	0	1	0	0	0	0	0	0	0	0	0	0	0	0	0	0	0	0	0	0	0	0	0	0	0	0	0	0	0	0	0	0	1	7	12	0	0	1	0	0	0
DENOVO767	0	0	0	0	0	0	0	0	0	0	0	0	0	0	0	0	0	0	0	0	0	0	0	0	0	0	0	0	0	0	0	0	0	0	0	0	0	0	0	0	0	0	0	1	0	0	0	0	0
DENOVO768	0	1	0	0	0	0	0	0	0	0	0	0	0	0	0	0	0	0	0	0	0	0	0	0	0	0	0	0	0	0	0	0	0	0	0	0	0	0	9	0	0	0	0	0	0	0	0	0	0
DENOVO769	0	0	0	0	0	0	0	0	0	0	0	0	0	0	0	0	0	0	0	0	0	0	0	0	0	0	1	0	0	0	0	0	0	0	0	0	0	0	0	0	0	0	0	0	0	5	1	0	0
DENOVO770	0	0	0	0	0	0	0	0	1	1	0	0	1	1	0	0	0	0	1	0	0	0	0	0	0	3	0	0	0	0	0	0	3	0	0	0	1	0	0	3	0	6	0	4	0	6	2	1	0
DENOVO771	1	0	0	0	0	0	0	0	1	0	0	0	0	0	0	0	0	0	0	0	0	0	0	0	0	0	0	0	0	0	0	0	0	0	0	0	0	0	20	0	0	0	0	0	0	0	0	0	0
DENOVO772	0	0	0	0	0	0	0	0	0	0	0	0	0	0	0	0	0	0	0	0	0	0	0	0	0	0	0	0	0	0	0	0	0	0	0	0	0	0	8	0	0	0	0	0	0	0	0	0	0
DENOVO773	0	1	0	0	1	0	0	0	0	0	0	0	0	0	0	0	0	0	2	0	0	0	0	0	0	0	0	0	0	0	3	0	0	1	0	0	0	0	0	0	0	0	0	1	0	0	0	0	0
DENOVO774	0	0	0	0	0	0	0	0	0	0	0	0	0	0	0	0	0	0	0	0	2	0	4	2	0	4	5	3	1	0	0	1	0	1	1	0	0	0	0	0	0	0	0	0	0	0	0	0	0
DENOVO775	0	0	0	1	0	0	0	0	0	0	0	0	0	2	0	0	0	0	0	0	1	0	0	0	0	0	0	0	0	0	0	0	0	0	0	0	0	0	22	0	0	2	0	0	0	0	0	0	2
DENOVO776	0	0	0	0	0	0	0	0	0	5	0	0	0	0	0	0	0	0	0	0	0	0	0	0	0	0	0	0	0	0	2	0	0	0	0	0	0	0	0	0	1	1	0	0	0	0	0	0	0
DENOVO777	2	0	29	0	7	1	3	0	1	0	7	0	0	0	4	0	10	1	15	9	2	1	14	15	3	15	20	1	5	11	6	4	0	3	66	5	0	4	0	0	0	0	0	1	0	0	0	0	1
DENOVO778	0	0	0	0	0	0	0	0	0	1	0	0	0	0	0	0	0	8	0	0	0	0	0	0	0	0	0	0	0	0	0	0	0	0	0	0	0	0	5	0	0	0	0	0	0	0	0	0	0
DENOVO779	0	0	0	0	0	0	0	0	0	4	0	1	0	0	0	0	0	0	0	1	0	1	0	0	0	1	0	0	0	0	0	0	0	0	0	0	0	0	0	0	0	0	0	0	0	0	0	0	0
DENOVO780	0	0	0	0	0	0	0	0	0	0	0	0	0	0	0	0	0	0	0	0	0	0	0	0	0	0	0	0	0	0	0	0	0	0	0	0	0	0	9	0	0	0	0	0	0	0	0	0	0
DENOVO781	0	1	0	0	0	0	0	0	0	0	0	1	0	0	0	0	0	0	0	1	0	0	0	0	0	0	0	0	0	0	0	0	1	0	0	0	0	0	0	0	0	0	0	0	0	0	0	0	1
DENOVO782	0	0	0	0	3	0	2	0	0	0	0	0	0	0	0	0	0	0	0	1	0	0	0	0	0	0	0	0	0	0	0	0	2	0	0	0	0	0	0	0	0	0	0	0	0	0	0	0	0
DENOVO783	12	0	17	0	2	0	4	0	1	1	3	1	0	0	2	0	1	1	4	4	15	4	11	24	1	4	11	6	1	9	2	10	1	6	7	1	0	3	0	0	0	0	0	0	0	0	0	0	1
DENOVO784	3	0	0	2	2	0	4	1	1	0	3	0	0	0	0	1	0	0	0	0	0	1	2	1	0	0	0	0	0	0	2	2	0	2	0	0	0	0	0	0	8	12	4	0	4	1	3	2	0
DENOVO785	0	0	0	0	0	0	0	0	0	0	0	0	1	0	0	0	0	0	0	0	0	0	0	0	0	0	0	0	0	0	0	0	1	0	0	0	0	0	0	1	0	0	0	0	0	0	0	1	0
DENOVO786	0	0	0	0	0	0	0	0	1	4	0	0	1	0	0	0	0	0	0	0	0	3	0	0	0	0	0	0	0	0	0	0	0	0	0	0	0	0	0	0	0	0	0	0	0	0	0	0	0
DENOVO787	6	2	0	0	1	1	2	3	16	0	0	7	0	3	1	0	1	0	2	0	0	2	0	0	6	1	0	0	0	0	0	1	9	0	2	0	0	0	0	0	0	0	0	1	0	1	0	1	12
DENOVO788	0	0	0	0	0	0	0	0	0	0	0	0	0	0	0	0	0	0	0	0	0	0	0	0	0	0	0	0	0	0	0	0	0	0	0	0	0	0	4	0	0	0	0	0	0	0	0	0	1
DENOVO789	0	0	0	0	0	0	0	0	0	0	0	0	0	0	0	0	0	0	0	0	0	0	0	0	0	0	0	0	0	0	0	0	0	0	0	0	0	0	0	0	0	0	0	0	0	0	0	0	0
DENOVO790	0	0	0	0	0	0	0	0	0	1	0	0	0	0	0	0	0	0	0	0	0	0	0	0	0	0	0	0	0	0	0	0	0	0	0	0	0	0	6	0	0	0	0	0	0	0	0	0	0
DENOVO791	0	1	0	2	0	1	1	0	0	1	0	0	0	1	0	0	0	0	0	0	0	1	0	0	0	0	0	0	0	0	0	0	0	0	0	0	0	0	0	0	0	0	0	0	0	0	0	0	0
DENOVO792	0	0	0	0	0	1	0	0	1	0	0	0	0	0	0	0	0	0	0	0	0	0	0	0	0	0	0	0	0	0	0	0	0	0	0	0	0	0	11	0	0	0	0	0	0	0	0	0	0
DENOVO793	0	0	0	0	0	0	0	0	0	0	0	0	0	0	0	0	0	0	0	0	0	0	0	0	0	0	0	0	0	0	0	0	0	0	0	0	0	0	10	0	0	0	0	0	0	0	0	0	0
DENOVO794	1	3	1	21	19	49	2	5	31	9	5	32	25	12	3	0	5	4	2	3	9	5	5	1	0	1	0	0	1	3	4	1	58	7	1	4	9	23	4	2	13	32	2	2	3	4	5	6	7
DENOVO795	0	0	0	0	0	0	0	0	0	0	0	0	0	0	0	0	0	0	0	0	0	0	0	0	0	0	0	0	0	0	0	0	0	0	0	0	0	0	9	0	0	0	0	0	0	0	0	0	0
DENOVO796	0	0	0	0	0	0	0	0	0	0	0	0	0	0	0	0	0	0	0	0	0	0	0	0	0	0	0	0	0	0	0	0	0	0	0	0	0	0	7	0	0	0	0	0	0	0	0	0	0
DENOVO797	0	0	0	0	0	0	0	0	0	0	0	0	0	0	0	0	0	0	0	0	0	0	0	0	0	0	0	0	0	0	0	0	0	0	0	0	0	0	1	0	0	0	0	2	1	0	1	0	1
DENOVO798	0	0	0	2	3	0	3	5	1	0	0	0	3	17	0	3	0	0	0	0	1	0	0	0	3	0	1	0	0	0	0	0	1	0	0	0	0	0	0	0	0	0	0	0	0	0	1	0	7
DENOVO799	0	1	0	0	0	0	0	3	0	1	0	0	7	1	0	0	0	0	0	0	0	0	0	0	0	0	0	0	0	0	1	0	1	0	0	0	0	0	0	0	0	2	1	0	0	1	3	0	10
DENOVO800	0	0	1	1	0	0	0	0	0	0	0	0	0	0	0	0	0	0	0	0	0	0	0	0	0	0	0	0	0	0	0	0	0	0	0	0	0	0	5	0	0	0	1	0	0	0	0	1	0
DENOVO801	0	0	0	0	0	0	0	0	0	0	0	0	0	0	0	0	0	0	0	0	0	0	0	0	0	0	0	0	0	0	0	0	0	0	0	0	0	0	0	3	0	0	0	0	0	4	0	0	0
DENOVO802	0	0	0	0	0	0	0	0	0	0	0	0	0	0	0	0	0	0	0	0	0	0	0	0	0	0	0	0	0	0	0	0	0	0	0	0	0	0	11	0	0	0	0	0	0	0	0	0	0
DENOVO803	0	0	1	0	0	1	0	1	0	0	0	0	1	0	0	0	0	0	0	0	0	0	0	0	0	0	0	0	0	0	0	0	0	0	0	0	0	0	11	0	0	0	0	0	0	0	0	0	1
DENOVO804	1	0	0	0	0	0	0	0	0	1	0	0	0	0	0	0	0	0	0	0	3	3	13	8	2	15	5	0	9	9	0	7	2	33	11	0	0	0	0	0	0	0	0	0	0	0	0	0	4
DENOVO805	0	0	0	0	0	1	0	1	0	1	0	0	0	0	0	0	0	0	0	0	0	0	0	0	0	0	0	0	0	0	0	0	0	0	0	0	0	0	13	0	2	0	0	0	0	0	0	0	0
DENOVO806	1	0	0	4	3	1	5	0	2	0	2	4	0	0	3	0	3	1	0	2	3	1	0	0	0	0	0	0	0	0	4	0	0	2	0	1	0	0	0	2	0	1	0	0	5	0	0	0	2
DENOVO807	0	1	0	0	0	0	0	0	0	1	0	0	0	0	0	0	0	0	0	0	0	1	0	0	1	0	0	0	0	0	0	0	0	0	0	0	0	2	0	0	0	0	0	0	0	0	0	0	1
DENOVO808	0	0	0	0	0	0	0	0	0	0	0	0	0	0	0	0	0	0	0	0	0	0	0	0	0	0	0	0	0	0	0	0	0	0	0	0	0	0	6	0	0	0	0	0	0	0	0	0	0
DENOVO809	0	0	0	0	0	0	0	1	0	0	0	0	0	0	0	0	0	0	0	0	0	0	0	0	0	0	0	0	0	0	0	0	0	0	0	0	0	0	6	0	0	0	0	0	0	0	0	0	0
DENOVO810	0	0	0	0	0	0	0	0	0	0	0	0	0	0	0	0	0	1	1	1	0	0	0	0	0	0	0	0	0	0	0	0	1	0	2	0	0	0	0	0	0	0	0	0	0	0	0	0	0
DENOVO811	0	0	0	0	0	0	0	0	0	0	0	0	0	0	0	0	0	0	0	0	0	0	0	0	0	0	0	0	0	0	0	0	0	0	0	0	0	0	7	0	0	0	0	0	0	0	0	0	0
DENOVO812	0	0	0	0	0	0	0	0	0	0	0	0	0	0	0	0	0	0	0	0	0	0	0	0	0	0	0	0	0	0	0	0	0	0	0	0	0	0	8	0	0	0	0	0	0	0	0	0	0
DENOVO813	3	1	0	0	1	0	0	0	0	0	4	4	0	0	1	0	0	1	3	2	8	0	0	0	0	0	0	1	0	1	1	0	0	0	1	0	0	6	0	0	1	0	0	1	0	0	0	0	0
DENOVO814	0	4	1	0	2	0	0	7	2	1	0	0	2	1	0	0	0	0	0	0	0	0	0	0	1	1	0	0	0	0	2	0	5	0	0	0	1	0	0	0	0	0	0	1	1	0	4	2	24
DENOVO815	0	0	0	0	0	0	0	0	0	0	0	0	0	0	0	0	0	0	0	0	0	0	0	0	1	0	0	0	0	0	0	0	0	0	0	0	0	0	6	0	0	0	0	0	0	1	0	0	0
DENOVO816	0	0	0	0	0	0	0	0	0	0	0	0	0	0	0	0	0	0	0	0	0	0	0	0	0	0	0	0	0	0	0	0	0	0	0	0	0	0	0	0	0	0	0	1	0	0	4	0	0
DENOVO817	0	0	0	0	0	0	0	0	0	0	0	0	0	0	2	0	0	0	0	0	0	0	0	0	0	0	0	0	0	0	0	0	0	2	0	1	0	0	0	0	0	1	0	0	0	0	0	1	0
DENOVO818	0	0	0	0	0	0	0	0	0	0	0	0	1	0	0	0	0	0	0	0	0	0	0	0	0	0	0	0	0	0	0	0	0	0	0	0	0	0	0	1	0	0	0	0	6	1	0	0	0
DENOVO819	0	0	0	0	0	0	0	0	0	0	0	0	0	0	0	0	0	0	0	0	0	0	0	0	0	0	0	0	0	0	0	0	0	0	0	0	0	0	0	0	1	0	0	1	0	0	3	1	0
DENOVO820	0	0	0	0	0	0	0	2	0	0	0	0	0	0	0	0	0	0	0	0	0	0	0	0	0	1	0	1	0	0	0	0	12	2	0	0	0	0	0	0	0	0	0	0	0	0	0	0	1
DENOVO821	0	0	0	0	0	0	0	0	0	0	0	0	0	0	0	0	0	0	0	0	0	0	0	0	0	1	0	0	0	0	0	0	0	0	0	0	0	1	0	0	1	4	0	2	0	0	0	1	0
DENOVO822	0	0	0	0	1	0	1	0	0	0	0	0	2	0	0	0	0	0	0	0	1	0	0	0	0	0	0	0	0	0	0	0	0	0	0	0	0	0	0	0	0	0	0	0	0	0	0	0	0
DENOVO823	0	1	0	0	0	0	0	0	1	0	1	0	0	2	0	0	0	0	0	1	1	0	0	0	1	0	0	0	0	1	0	0	0	0	0	0	0	0	0	2	0	3	1	1	1	4	5	1	10
DENOVO824	0	0	0	0	0	0	0	0	0	0	0	0	0	0	0	0	0	0	0	0	0	0	0	0	0	0	0	0	0	0	0	0	0	0	0	0	0	0	0	0	0	1	0	0	0	0	0	1	0
DENOVO825	0	0	0	0	0	1	0	0	0	0	0	0	0	0	0	0	0	0	0	0	0	0	0	0	0	0	0	0	0	0	0	0	0	0	0	0	0	0	5	1	1	0	0	0	0	0	0	0	1
DENOVO826	0	0	0	0	0	0	0	0	0	0	0	0	0	0	0	0	0	0	0	0	0	0	0	0	0	0	0	0	0	0	0	0	0	0	0	0	0	0	0	1	0	0	1	0	1	0	0	0	0
DENOVO827	0	0	0	0	0	0	0	0	0	0	0	0	0	0	0	0	0	0	0	0	0	0	0	0	0	0	0	0	0	0	0	0	0	0	0	0	0	0	9	0	0	0	0	0	0	0	0	0	0
DENOVO828	0	0	0	0	0	0	0	0	0	0	0	0	0	0	0	0	0	0	0	0	0	0	0	0	0	0	0	0	0	0	0	0	0	0	0	0	0	0	5	0	0	0	0	0	0	0	0	0	0
DENOVO829	0	0	0	0	0	0	0	0	0	0	0	0	0	0	0	0	0	1	0	0	0	0	0	0	0	0	0	0	0	0	0	0	0	0	0	0	0	0	8	0	0	0	0	0	0	0	0	0	0
DENOVO830	0	0	0	0	0	0	0	0	0	0	0	0	0	0	0	0	0	0	0	0	0	0	0	0	0	0	0	0	0	0	0	0	0	0	0	0	0	0	0	0	0	0	0	17	6	0	0	0	0
DENOVO831	0	0	0	0	0	0	0	0	0	0	0	0	0	0	0	0	0	0	0	0	0	0	0	0	0	0	0	0	0	0	0	0	0	0	0	0	0	0	7	0	0	0	0	0	0	0	0	0	0
DENOVO832	0	0	0	0	0	0	0	0	0	0	0	0	0	0	0	0	0	0	0	0	0	0	0	0	0	0	0	0	0	0	0	0	0	0	0	0	0	0	8	0	0	1	0	0	0	0	0	0	0
DENOVO833	0	0	0	0	0	0	0	0	0	0	0	0	0	0	0	0	0	0	0	0	0	0	0	0	0	0	0	0	0	0	0	0	0	0	0	0	0	0	6	0	0	0	0	0	0	0	0	0	0
DENOVO834	0	0	0	0	0	0	0	0	0	0	0	0	0	0	0	0	0	0	0	0	0	0	0	0	0	0	0	0	0	0	0	0	0	0	0	0	0	0	6	0	0	0	0	0	1	0	0	0	0
DENOVO835	5	2	6	28	3	9	3	17	10	0	5	1	1	4	5	6	0	2	6	1	1	0	0	0	0	0	1	0	0	0	1	0	3	0	0	0	2	2	0	5	1	5	0	5	2	1	4	3	2
DENOVO836	0	0	0	0	0	1	0	0	0	6	0	0	0	0	0	0	0	0	0	0	0	0	0	0	0	0	0	0	0	0	0	0	0	0	0	0	0	0	1	0	0	0	0	0	0	0	0	0	0
DENOVO837	0	0	0	0	0	0	0	0	0	0	0	0	1	0	0	0	0	0	0	0	0	0	0	0	0	0	0	0	0	0	0	0	0	0	0	0	0	0	3	0	1	0	0	0	0	0	0	0	0
DENOVO838	0	0	0	0	0	0	0	0	0	0	0	0	0	0	0	0	0	0	0	0	0	0	0	0	0	0	0	0	0	0	0	0	0	0	0	0	0	0	5	0	0	0	0	0	0	0	0	0	0
DENOVO839	0	0	0	0	0	0	0	3	0	0	0	0	0	0	0	0	0	0	0	0	0	0	0	0	0	0	0	0	0	0	0	1	0	0	0	0	0	0	0	0	0	1	0	0	0	0	1	2	1
DENOVO840	0	0	0	0	0	0	0	0	0	0	0	0	0	0	0	0	0	0	0	0	0	0	0	0	0	0	0	0	0	0	0	0	0	0	0	0	0	0	0	0	0	0	0	1	3	0	0	5	0
DENOVO841	0	0	0	0	0	0	0	0	0	0	0	0	0	0	0	0	0	0	0	1	0	0	0	0	0	0	0	0	0	0	0	0	0	0	0	0	0	0	4	0	0	0	0	0	0	0	0	0	0
DENOVO842	0	0	0	0	0	0	0	0	0	0	0	0	0	0	0	0	0	0	0	0	0	0	0	0	0	0	0	0	0	0	0	0	0	0	0	0	1	0	5	0	0	0	0	0	0	0	0	0	0
DENOVO843	0	0	0	0	0	0	0	0	0	0	0	0	0	0	0	0	0	0	0	0	0	0	0	0	0	0	0	0	0	0	0	0	0	0	0	0	0	0	5	0	0	0	0	0	0	0	0	0	0
DENOVO844	0	0	0	0	0	1	1	0	2	0	3	0	0	0	1	0	4	0	0	0	1	2	1	1	1	1	0	0	0	3	1	2	0	1	3	1	0	2	0	1	0	1	0	9	0	0	0	0	2
DENOVO845	0	0	1	0	0	0	0	0	0	0	0	0	0	0	0	0	0	0	1	0	1	0	1	1	0	1	0	1	0	0	0	0	0	0	2	0	0	0	0	0	0	0	0	0	0	0	0	0	0
DENOVO846	0	0	1	0	0	2	0	0	0	0	0	0	0	0	0	0	0	1	0	0	0	0	1	2	0	0	0	0	1	0	0	0	0	1	0	0	0	0	0	0	0	0	0	0	0	0	0	0	0
DENOVO847	0	0	0	0	0	0	0	0	0	0	0	0	0	0	0	0	0	0	0	0	0	0	0	0	0	0	0	0	0	0	0	0	0	0	0	0	0	0	6	0	0	0	0	0	0	0	0	0	0
DENOVO848	0	0	0	0	0	0	0	0	0	0	0	0	0	0	0	0	0	0	0	0	0	0	0	0	0	0	0	0	1	0	0	0	0	0	0	0	0	0	0	0	0	0	0	1	0	0	0	0	3
DENOVO849	0	0	0	0	0	0	0	0	0	0	0	0	0	0	0	0	0	0	0	0	0	0	0	0	0	0	0	0	0	0	0	0	0	0	0	0	0	0	3	0	0	0	0	0	0	0	0	0	0
DENOVO850	0	0	0	0	0	0	0	0	0	0	0	0	0	0	0	0	0	0	0	0	0	0	0	0	0	0	0	0	0	0	0	0	0	0	0	0	0	0	5	0	0	0	0	0	0	0	0	0	0
DENOVO851	0	0	2	0	2	1	1	0	1	0	2	0	0	0	0	0	11	0	2	7	1	0	0	0	0	0	9	0	0	0	0	0	0	0	3	3	0	0	0	0	0	0	0	0	0	0	0	0	0
DENOVO852	0	0	0	0	0	0	1	0	0	0	0	0	2	0	0	0	0	0	0	0	0	0	0	0	0	0	0	0	0	0	0	0	0	0	0	0	0	0	0	3	0	0	0	0	0	0	0	0	0
DENOVO853	0	0	0	0	0	0	0	0	0	0	0	0	0	0	0	0	0	0	0	0	0	0	0	0	0	0	0	0	0	0	0	0	0	0	0	0	0	0	6	0	0	0	0	0	0	0	0	0	0
DENOVO854	0	0	0	0	0	0	0	0	0	0	0	0	0	0	0	0	0	0	0	0	0	0	0	0	0	0	0	0	0	0	0	0	0	0	0	0	0	0	8	0	0	0	0	0	0	0	0	0	0
DENOVO855	0	0	0	0	0	0	0	0	1	7	0	0	0	11	0	0	0	0	0	0	0	0	0	0	0	0	0	0	0	0	0	0	2	0	0	0	0	0	0	0	0	1	0	0	1	10	4	0	0
DENOVO856	0	0	0	0	0	0	1	0	0	0	0	0	0	0	0	1	0	2	0	0	0	0	0	0	0	0	0	0	0	0	0	0	0	0	0	0	0	0	0	0	0	0	0	0	3	1	0	0	2
DENOVO857	0	1	3	0	0	0	0	0	0	0	0	0	0	0	0	0	0	0	0	0	1	0	0	1	0	1	0	0	0	1	1	0	0	0	1	0	0	0	0	0	0	0	0	0	0	0	0	0	1
DENOVO858	0	0	0	1	1	0	0	0	0	0	0	0	0	0	0	0	0	0	0	0	0	0	0	0	0	0	0	0	0	0	0	0	0	0	0	0	0	0	0	0	0	1	4	0	0	13	4	0	0
DENOVO859	0	0	1	0	0	2	0	1	1	0	1	1	0	0	4	0	1	4	3	1	1	2	4	3	0	0	0	1	4	5	0	1	1	2	4	0	0	1	0	0	0	0	1	0	0	0	0	0	2
DENOVO860	1	0	0	0	0	1	0	0	0	0	0	0	0	0	0	0	0	0	0	0	0	0	0	0	0	2	0	1	1	0	0	0	0	0	0	0	0	0	0	0	0	0	0	0	0	0	0	0	1
DENOVO861	0	0	0	0	0	0	0	0	0	0	0	0	0	0	0	0	0	0	0	0	0	0	0	0	0	0	0	0	0	0	0	0	0	0	0	0	0	0	8	0	0	0	0	0	0	0	0	0	0
DENOVO862	0	0	0	0	0	0	0	0	0	0	0	0	0	0	0	0	0	0	0	0	0	0	0	0	0	0	0	0	0	0	0	0	0	0	0	0	0	0	0	0	0	0	0	4	0	0	0	0	0
DENOVO863	0	0	0	0	0	0	0	0	0	0	0	0	0	0	0	0	0	0	0	0	0	0	0	0	0	0	0	0	0	0	0	0	0	0	0	0	0	0	4	0	0	0	0	0	0	0	0	0	0
DENOVO864	0	0	0	0	0	0	0	0	0	0	0	0	0	0	0	0	0	0	0	0	0	0	0	0	0	0	0	0	0	0	0	0	0	0	0	0	0	0	5	0	0	0	0	0	0	0	0	0	0
DENOVO865	0	0	0	0	0	0	0	0	0	0	0	0	0	0	0	0	0	0	0	0	0	0	0	0	0	0	0	0	0	0	0	0	0	0	0	0	0	0	4	0	0	0	0	0	0	0	0	0	0
DENOVO866	0	0	0	0	0	0	0	1	0	3	0	0	0	0	0	0	0	0	0	0	0	0	0	0	0	0	0	0	0	0	0	0	0	0	0	0	0	0	0	0	0	0	0	0	0	0	0	0	0
DENOVO867	0	0	0	0	0	0	0	0	0	0	0	0	0	0	0	0	0	0	0	0	1	0	0	0	0	0	0	1	1	1	0	2	0	0	0	0	0	0	0	0	0	0	0	0	0	0	0	0	0
DENOVO868	3	5	1	0	1	1	3	8	2	1	2	0	9	2	3	4	0	0	0	0	2	0	1	0	0	0	1	0	0	0	1	1	2	2	0	0	0	0	0	0	10	14	14	0	3	1	6	10	1
DENOVO869	0	0	0	0	0	0	0	0	0	0	0	0	0	0	0	0	0	0	0	0	0	0	0	0	0	0	0	0	0	0	0	0	0	0	0	0	0	0	4	0	0	0	0	0	0	0	0	0	0
DENOVO870	0	0	0	0	0	0	0	0	0	0	0	0	0	0	0	0	0	0	0	0	0	0	0	0	0	0	1	0	0	0	0	0	0	0	0	0	0	0	7	0	0	0	0	0	0	0	0	0	0
DENOVO871	0	0	0	0	0	0	0	0	0	0	0	0	0	0	0	0	0	0	0	0	0	0	0	0	0	0	0	0	0	0	0	0	0	0	0	0	0	0	7	0	0	0	0	0	0	0	0	0	0
DENOVO872	0	0	0	2	0	0	0	1	0	0	0	0	0	1	0	1	0	0	0	0	0	0	0	0	0	0	0	1	0	0	0	0	0	0	0	0	0	0	13	0	0	0	0	0	0	1	1	0	0
DENOVO873	0	0	0	0	0	0	0	0	0	1	0	0	0	2	0	0	0	0	0	0	0	0	0	0	0	0	0	0	0	0	0	0	0	0	0	0	0	0	0	0	0	0	0	0	0	1	2	0	0
DENOVO874	0	0	0	0	0	0	0	0	0	0	0	0	0	0	0	0	0	0	0	0	0	0	0	0	0	0	0	0	0	0	0	0	0	0	0	0	0	0	6	0	0	0	0	0	0	0	0	0	0
DENOVO875	0	3	0	1	1	0	1	0	0	0	0	0	0	0	0	0	0	1	0	0	1	0	0	0	1	1	0	0	0	1	1	0	0	3	0	0	0	0	0	10	0	0	0	0	9	3	0	3	2
DENOVO876	0	1	1	0	0	1	0	1	0	0	0	0	0	0	2	0	2	0	0	0	0	0	0	0	0	0	0	0	0	0	0	0	0	0	0	0	0	0	0	0	0	0	0	0	0	0	0	0	0
DENOVO877	0	2	0	0	0	1	0	2	5	2	0	1	0	1	1	2	0	0	0	0	2	0	0	0	2	0	0	0	0	0	0	0	2	1	0	0	1	1	0	2	3	6	0	37	0	7	32	16	6
DENOVO878	0	0	0	0	0	0	3	0	2	0	0	0	0	0	0	1	0	1	0	0	0	0	0	0	1	0	0	0	0	0	0	0	0	0	0	0	0	0	0	0	0	1	0	0	0	0	1	0	3
DENOVO879	0	1	4	1	0	2	0	9	4	0	0	4	0	5	1	0	0	0	0	0	0	0	0	0	7	0	1	0	0	0	1	0	1	1	0	0	0	2	0	0	0	0	0	0	0	0	0	1	7
DENOVO880	0	0	0	0	0	0	0	0	0	0	0	0	0	0	0	0	1	0	2	0	0	0	0	2	0	0	0	0	0	1	0	0	0	0	0	0	0	0	0	0	0	0	0	0	0	0	0	0	0
DENOVO881	0	1	0	0	0	0	0	0	1	0	0	0	0	0	0	0	0	0	0	0	0	0	0	0	0	0	0	0	0	2	0	0	1	0	0	0	0	0	3	0	0	0	0	0	0	0	0	0	0
DENOVO882	0	0	0	0	0	0	0	0	0	0	0	0	0	0	0	0	0	0	0	0	0	0	0	0	0	0	0	0	0	0	0	0	0	0	0	0	0	0	0	0	1	0	0	0	0	1	0	0	1
DENOVO883	1	0	0	0	0	0	0	0	0	1	0	0	1	0	2	0	0	0	0	0	0	0	0	0	0	0	0	0	0	0	0	0	0	0	0	0	0	0	1	0	0	0	1	0	0	0	0	0	0
DENOVO884	0	0	0	0	0	0	0	0	0	1	0	0	2	0	1	0	0	0	0	0	0	0	0	0	0	0	0	0	0	0	1	0	0	0	0	0	0	0	0	0	1	5	1	0	1	1	1	1	1
DENOVO885	0	2	0	0	0	0	0	0	0	0	0	0	1	1	0	0	0	0	0	0	0	0	0	0	0	0	0	0	0	0	0	0	0	0	0	0	0	0	0	0	0	0	0	0	0	0	0	0	0
DENOVO886	0	0	0	0	0	0	0	0	0	0	0	0	0	0	0	0	0	0	0	0	0	0	0	0	0	0	0	1	0	0	0	0	0	0	0	0	0	0	4	0	0	0	0	0	0	0	0	0	0
DENOVO887	0	1	0	0	0	0	1	0	1	0	0	0	0	2	0	1	0	0	0	0	0	0	0	0	1	0	0	0	0	0	0	0	1	0	0	0	1	0	0	1	0	0	0	0	0	17	2	2	2
DENOVO888	0	1	0	0	0	0	0	0	0	0	0	0	0	0	0	0	0	0	0	0	0	0	0	0	0	0	0	0	0	0	0	0	0	0	0	0	0	0	0	0	0	1	0	0	0	0	0	0	28
DENOVO889	0	0	0	0	2	1	0	1	0	0	0	0	2	1	0	0	0	0	0	0	0	0	0	0	0	0	0	0	0	0	1	0	0	0	0	0	0	0	0	0	0	0	0	0	0	0	0	0	0
DENOVO890	0	1	0	0	0	0	0	0	1	0	0	0	0	1	0	0	0	0	0	0	0	0	0	0	0	2	0	0	0	0	0	0	0	0	0	0	0	1	0	1	0	1	1	0	0	2	0	0	2
DENOVO891	0	0	0	0	0	0	0	0	0	0	0	0	0	0	0	0	0	0	0	0	0	0	0	0	0	0	0	0	0	0	0	0	0	0	0	0	0	0	4	0	0	0	0	0	0	0	0	0	0
DENOVO892	0	0	0	0	0	0	0	0	0	0	0	0	0	0	0	0	0	0	0	0	0	0	0	0	0	0	0	0	0	0	0	0	0	0	0	0	0	0	10	1	0	0	0	0	0	0	0	0	0
DENOVO893	1	0	0	0	0	2	0	0	0	0	1	1	0	0	0	0	0	0	0	0	1	1	1	2	1	2	0	1	0	0	0	0	7	3	0	0	0	0	0	4	0	0	0	1	0	2	0	0	1
DENOVO894	0	0	0	0	0	0	0	0	0	0	0	0	0	0	0	0	0	0	0	0	0	0	0	0	0	0	0	0	0	0	0	0	0	0	0	0	0	0	4	0	0	0	0	0	0	0	0	0	0
DENOVO895	0	0	0	0	0	0	0	0	0	0	0	0	0	0	0	0	0	0	0	0	0	0	0	0	0	0	0	0	0	0	0	0	0	0	0	0	0	0	6	0	0	0	0	0	0	0	0	0	0
DENOVO896	0	0	0	0	0	0	0	0	0	0	0	0	0	0	0	0	0	0	0	0	0	0	0	0	0	0	0	0	0	0	0	0	0	0	0	0	0	0	7	0	0	0	0	0	0	0	0	0	0
DENOVO897	0	0	0	0	0	0	0	0	0	0	0	0	0	0	0	0	0	0	0	0	0	0	0	0	0	0	0	0	0	0	0	0	0	0	0	0	0	0	4	0	0	0	0	0	0	0	0	0	0
DENOVO898	0	0	0	0	0	0	0	0	0	0	0	0	0	0	0	0	0	0	0	0	0	0	0	0	0	0	0	0	0	0	0	0	0	0	0	0	0	0	0	0	0	2	0	0	0	4	6	1	0
DENOVO899	6	4	0	2	2	0	0	1	0	0	6	0	0	0	2	4	2	0	0	0	0	0	1	0	0	1	0	0	1	0	0	0	0	12	0	0	0	0	0	1	9	3	3	0	10	0	8	9	0
DENOVO900	0	1	0	1	0	1	0	0	0	0	0	0	0	0	0	0	0	0	0	0	0	0	0	0	0	0	0	0	0	0	0	0	0	0	0	0	1	0	34	0	0	0	0	0	0	0	0	0	1
DENOVO901	1	0	2	5	0	0	1	0	0	0	0	0	0	0	0	0	1	2	0	1	0	0	0	0	0	0	0	0	1	1	0	0	0	0	0	0	0	0	0	0	0	0	0	0	0	0	0	0	0
DENOVO902	0	0	1	0	0	0	0	0	0	0	0	0	0	0	0	0	0	0	0	0	0	1	0	2	0	0	0	0	0	0	0	0	0	0	1	0	0	0	0	0	0	0	0	0	0	0	0	0	0
DENOVO903	0	0	0	0	0	0	0	0	0	0	0	0	0	0	0	0	0	0	0	0	0	0	0	0	1	0	0	0	0	0	0	0	0	0	0	0	0	0	0	0	0	0	0	0	0	0	0	0	0
DENOVO904	0	0	0	0	0	1	0	0	0	0	0	0	0	0	0	0	0	0	0	0	0	0	0	0	0	0	0	0	0	0	0	0	0	0	0	0	0	0	5	0	0	0	0	0	0	0	0	0	0
DENOVO905	1	0	3	0	0	0	0	0	0	0	0	0	0	0	0	0	0	0	0	0	0	0	0	0	0	0	0	0	0	0	0	0	0	0	0	0	0	0	0	0	0	0	0	0	0	0	0	0	0
DENOVO906	0	0	0	0	0	0	0	0	0	0	0	0	0	0	0	0	0	0	0	0	0	0	0	0	0	0	0	0	0	0	0	0	0	0	0	0	0	0	0	0	0	0	0	0	0	5	1	0	0
DENOVO907	3	1	5	1	1	0	1	0	0	0	1	0	0	1	1	0	1	2	3	3	0	1	10	1	0	0	1	1	4	5	0	0	0	1	1	0	0	0	0	0	0	0	0	0	0	0	0	0	0
DENOVO908	1	0	0	3	2	3	1	1	4	1	0	1	1	6	3	0	1	0	4	1	2	0	7	1	6	0	0	0	3	4	2	0	4	0	4	0	0	1	0	1	2	1	0	0	0	13	10	2	20
DENOVO909	1	0	8	0	1	0	1	0	0	0	0	1	0	0	0	0	4	4	0	8	2	0	7	14	0	4	4	4	3	6	0	4	0	0	3	0	0	2	0	0	0	0	0	0	0	0	0	0	1
DENOVO910	1	0	0	0	0	0	0	0	0	0	0	0	1	2	0	0	0	0	0	0	0	0	0	0	0	0	0	0	0	0	0	0	0	0	0	0	0	0	6	0	0	0	0	0	0	0	0	0	0
DENOVO911	2	9	0	7	7	3	8	4	17	4	2	4	7	30	2	3	2	0	0	0	0	0	0	0	12	1	0	3	3	0	1	2	49	2	1	3	3	0	0	31	11	122	4	25	0	42	15	18	38
DENOVO912	1	9	1	4	3	1	3	14	7	0	2	0	1	9	1	1	0	0	0	0	1	1	0	0	2	1	0	1	0	2	3	2	5	0	0	1	3	2	0	4	3	19	3	5	2	4	10	3	11
DENOVO913	0	0	0	0	0	0	0	0	0	0	0	0	0	0	0	0	92	31	0	1	0	43	0	6	1	9	0	0	0	3	0	6	0	5	12	22	0	2	0	0	0	0	0	0	0	0	0	0	1
DENOVO914	0	0	0	1	3	1	3	0	4	0	0	5	1	1	0	1	0	0	2	2	0	0	0	0	1	1	1	1	3	0	1	3	5	1	0	2	0	2	0	6	11	4	2	8	2	9	10	17	14
DENOVO915	0	0	0	0	0	0	0	0	0	1	0	0	0	0	0	0	0	0	0	0	0	0	0	0	0	0	0	0	0	0	0	0	0	0	0	0	0	0	5	0	0	0	0	0	0	0	0	0	0
DENOVO916	10	2	0	2	4	0	0	0	0	1	0	0	0	0	0	1	1	0	0	0	0	0	0	0	0	0	0	0	0	0	0	0	0	9	0	0	0	1	0	3	44	31	54	4	40	10	10	6	2
DENOVO917	0	0	0	0	0	1	0	1	2	0	0	1	0	0	1	0	0	0	0	0	0	0	0	0	0	0	0	1	0	0	0	0	1	0	0	0	0	0	0	0	0	0	0	0	0	0	0	0	0
DENOVO918	0	0	2	0	0	0	0	0	0	0	0	0	0	0	0	0	0	0	0	0	0	0	0	0	0	0	0	0	0	1	0	0	0	0	0	0	1	1	0	0	0	0	0	0	0	0	0	0	0
DENOVO919	0	4	2	4	1	1	0	9	0	2	1	2	3	3	6	0	1	2	2	0	0	0	1	2	30	1	1	8	3	0	0	0	13	0	0	2	2	1	1	8	5	8	2	1	1	9	35	41	108
DENOVO920	0	0	0	0	0	1	0	0	0	0	0	0	0	0	0	0	0	0	0	0	0	0	0	0	0	0	0	0	0	0	1	0	0	0	0	0	0	0	0	0	0	0	0	0	0	0	0	0	1
DENOVO921	15	3	15	4	0	5	8	0	4	0	21	5	0	2	5	5	20	27	12	3	6	4	35	18	1	17	9	11	1	15	8	7	7	32	10	5	2	4	0	0	1	1	1	13	33	5	12	0	8
DENOVO922	0	0	0	0	1	1	0	2	1	0	0	0	1	2	0	0	1	0	0	0	0	0	0	0	1	0	0	0	0	0	0	0	4	0	0	0	0	0	0	0	1	0	0	0	0	1	0	3	0
DENOVO923	4	10	2	25	4	12	11	8	12	18	2	4	2	12	1	1	2	1	7	2	6	2	3	4	2	1	3	0	2	1	3	3	25	0	0	0	1	7	3	4	3	16	2	4	11	11	17	16	61
DENOVO924	0	0	0	0	0	0	0	0	0	1	0	0	1	0	0	0	0	0	0	0	2	0	0	0	0	0	0	0	0	0	0	0	0	0	0	0	0	0	0	0	0	0	0	0	0	0	0	0	0
DENOVO925	0	0	0	0	0	0	0	0	0	0	0	0	0	0	0	0	0	0	0	0	0	0	0	0	0	0	0	0	0	0	0	0	0	0	0	0	0	0	1	1	0	0	0	1	0	1	0	0	0
DENOVO926	0	5	0	13	3	4	2	3	1	1	1	4	25	14	1	2	1	1	7	0	4	1	0	0	11	0	2	7	1	0	3	0	47	2	0	1	4	11	0	22	13	24	1	13	7	13	9	9	38
DENOVO927	0	0	0	0	0	0	0	0	0	1	0	0	0	0	0	0	0	0	0	0	0	0	0	0	0	0	0	0	0	0	0	0	0	0	0	0	0	0	5	0	0	0	0	0	0	0	0	0	0
DENOVO928	0	0	0	1	0	0	0	0	0	0	0	0	0	0	0	0	0	0	0	0	0	0	0	0	0	0	0	0	0	0	0	0	0	0	0	0	0	0	3	0	0	0	0	0	0	0	0	0	0
DENOVO929	0	0	0	0	0	0	0	0	0	0	0	0	0	0	0	0	0	0	0	0	0	0	0	0	0	0	0	0	0	0	0	0	0	0	0	0	0	0	3	0	0	0	0	0	0	0	0	0	0
DENOVO930	0	0	0	0	0	0	0	0	0	0	0	0	0	0	0	0	0	0	0	0	0	0	0	0	0	0	0	0	0	0	0	0	0	0	0	0	0	0	3	0	0	0	0	0	0	0	0	0	0
DENOVO931	0	0	0	1	0	0	0	1	0	0	0	0	0	0	0	0	0	0	0	0	0	0	0	0	0	0	0	0	0	0	0	0	0	0	0	0	0	0	0	0	0	0	0	0	0	0	0	0	1
DENOVO932	0	0	0	0	0	0	0	0	0	0	0	0	0	0	0	0	0	0	0	0	0	0	0	0	0	0	0	0	0	0	0	0	0	0	0	0	0	0	0	0	0	0	0	0	0	0	0	0	0
DENOVO933	0	0	0	0	0	0	0	0	0	0	0	0	0	0	0	0	0	0	0	0	0	0	0	0	0	0	0	0	0	0	0	0	0	0	0	0	0	0	4	0	0	0	0	0	0	0	0	0	0
DENOVO934	0	1	0	0	1	1	0	0	0	0	0	0	0	0	0	0	0	0	0	0	0	0	0	0	0	0	0	0	0	0	0	0	4	0	0	0	0	0	0	0	0	1	0	0	0	0	0	1	5
DENOVO935	0	0	0	0	0	0	0	0	0	0	0	0	0	0	0	0	0	0	0	0	0	0	0	0	0	0	0	0	0	0	0	0	0	0	0	0	0	0	5	0	0	0	0	0	0	0	0	0	0
DENOVO936	0	0	0	0	0	0	0	0	0	0	0	0	0	0	0	0	0	0	0	0	0	0	0	0	0	0	0	0	0	0	0	0	1	0	0	0	0	0	4	0	0	0	0	0	0	0	0	0	0
DENOVO937	0	0	0	0	0	0	0	0	0	0	0	0	0	0	0	0	0	0	0	0	0	0	0	0	0	0	0	0	0	0	0	0	0	0	0	0	0	0	4	0	0	0	0	0	0	0	0	0	0
DENOVO938	0	0	0	0	0	0	0	0	0	0	0	0	0	0	0	0	0	0	0	0	0	0	0	0	0	0	0	3	0	0	0	0	0	0	0	0	0	0	0	0	0	0	0	0	0	0	0	0	0
DENOVO939	0	0	0	0	0	0	0	0	0	0	0	0	0	0	0	2	0	0	0	0	0	0	0	0	0	0	0	0	0	0	0	0	0	1	0	0	0	0	0	0	0	1	0	0	0	0	0	0	0
DENOVO940	0	0	0	0	0	0	0	0	0	0	0	0	0	0	0	0	0	0	0	0	0	0	0	0	0	0	0	0	0	0	0	0	0	0	0	0	0	0	4	0	0	0	0	0	0	0	0	0	0
DENOVO941	0	0	1	0	0	0	0	0	1	0	0	0	0	0	0	0	0	0	0	2	0	0	0	0	0	0	0	0	0	0	0	1	0	0	0	2	0	1	0	0	0	0	0	0	0	0	0	0	0
DENOVO942	0	0	0	0	0	0	0	0	0	0	0	0	0	0	0	0	0	0	0	0	0	0	0	0	0	0	0	0	0	0	0	0	0	0	0	0	0	0	3	0	0	0	0	0	0	0	0	0	0
DENOVO943	0	3	0	0	0	0	0	0	0	0	0	0	0	0	0	0	0	0	0	0	0	0	0	0	0	0	0	0	0	0	0	0	0	0	0	0	0	0	0	0	0	0	0	0	0	0	0	0	0
DENOVO944	0	0	0	0	0	0	0	0	0	1	0	0	0	0	0	0	0	0	0	0	0	0	0	0	0	0	0	0	0	0	0	0	0	0	0	1	0	0	4	0	0	0	0	0	0	0	0	0	0
DENOVO945	0	0	0	0	0	0	0	0	0	0	0	0	0	0	0	0	0	0	0	0	0	0	0	0	0	0	0	1	0	0	0	0	0	0	2	0	0	0	0	0	0	0	0	0	0	0	0	0	0
DENOVO946	0	0	0	0	0	0	0	0	0	0	0	0	0	0	0	0	0	0	0	0	0	0	0	0	0	0	0	0	0	0	0	0	0	0	0	0	0	0	6	0	0	0	0	0	0	0	0	0	0
DENOVO947	0	0	0	0	0	0	0	0	0	1	0	0	0	0	0	0	0	0	0	0	1	0	0	0	0	0	0	0	0	0	0	0	0	0	0	0	0	0	0	0	0	0	0	1	0	0	0	0	0
DENOVO948	1	0	0	0	0	0	0	0	0	0	0	0	0	0	0	0	0	0	0	0	0	0	0	0	0	0	0	0	0	0	0	0	0	0	0	0	0	0	7	0	0	0	0	0	0	0	0	0	0
DENOVO949	0	0	0	0	0	0	0	0	0	0	0	0	0	0	0	0	0	0	0	0	0	0	0	0	0	0	0	0	0	0	0	0	0	0	0	0	0	0	4	0	0	0	0	0	0	0	0	0	0
DENOVO950	0	0	0	1	0	0	0	11	0	0	0	0	0	0	2	5	0	0	0	0	0	0	0	0	0	0	2	0	0	0	0	0	1	0	0	0	1	0	0	0	0	0	0	0	0	0	0	0	0
DENOVO951	0	0	0	0	0	0	0	0	0	0	0	0	0	0	0	0	0	0	0	0	0	0	0	0	0	0	0	0	0	0	0	0	0	0	0	0	0	0	3	0	0	0	0	0	0	0	0	0	0
DENOVO952	0	0	0	0	0	0	0	0	0	0	0	0	0	0	0	0	0	0	0	0	0	0	0	0	0	0	0	0	0	0	0	0	0	0	0	0	0	0	3	0	0	0	0	0	0	0	0	0	0
DENOVO953	0	0	0	0	0	0	0	0	0	0	0	0	0	0	0	0	0	0	0	0	0	0	0	0	0	0	0	0	0	0	0	0	0	0	0	0	0	0	0	0	0	0	0	0	0	0	0	0	0
DENOVO954	0	0	0	0	0	0	0	0	0	0	0	0	0	0	0	0	0	0	0	0	0	0	0	0	0	0	0	0	0	0	0	0	0	0	0	0	0	0	15	0	0	0	0	0	0	0	0	0	0
DENOVO955	0	0	0	0	0	0	0	0	0	0	0	0	0	0	0	0	0	0	0	0	0	0	0	0	0	0	0	0	0	0	0	0	0	0	0	0	0	0	4	0	0	0	0	0	0	0	0	0	0
DENOVO956	0	0	0	0	0	0	1	1	0	1	0	0	0	0	0	0	0	0	0	0	0	0	0	0	0	0	0	0	0	0	0	0	0	0	0	0	0	0	0	0	0	0	0	0	0	0	0	0	0
DENOVO957	0	0	0	0	0	1	0	0	0	0	0	0	0	0	0	0	0	0	0	0	0	0	0	0	0	0	0	0	0	0	0	0	0	0	0	0	0	0	0	0	1	0	0	1	0	0	0	0	0
DENOVO958	0	0	1	0	0	0	0	0	0	0	0	1	0	0	1	0	1	2	0	0	1	0	1	2	0	0	0	3	1	1	0	0	0	0	0	0	0	0	0	1	0	0	1	0	1	0	0	0	2
DENOVO959	0	0	0	0	0	0	0	0	0	0	0	0	0	0	0	0	0	0	0	0	0	0	0	0	0	0	0	0	0	0	0	0	0	0	0	0	0	0	4	0	0	0	0	0	0	0	0	0	0
DENOVO960	0	0	0	0	0	0	0	0	0	0	0	0	0	0	0	0	0	2	0	0	0	0	0	0	0	0	0	0	0	0	0	0	0	0	0	0	0	0	0	0	0	0	0	0	0	0	0	0	0
DENOVO961	0	0	0	0	0	0	0	0	0	0	0	0	0	0	0	0	0	0	0	0	0	0	0	0	0	0	0	0	0	0	0	0	0	0	0	0	0	0	5	0	0	0	0	0	0	0	0	0	0
DENOVO962	0	0	0	0	0	0	0	0	0	0	0	0	0	0	0	0	0	0	0	0	0	0	0	0	0	0	0	0	0	0	0	0	0	0	0	0	0	0	3	0	0	0	0	0	0	0	0	0	0
DENOVO963	0	0	0	0	0	0	0	0	0	1	0	0	0	0	0	0	0	0	0	0	0	1	0	0	0	0	0	0	0	0	0	0	0	0	0	0	0	0	0	0	1	0	0	0	0	0	0	0	0
DENOVO964	0	0	0	0	0	0	0	1	0	0	0	0	0	0	0	0	0	0	0	0	0	0	0	0	0	0	0	0	0	0	0	0	1	0	0	0	0	0	0	0	0	0	0	0	0	0	0	0	1
DENOVO965	0	0	0	0	0	0	0	0	0	0	0	0	0	1	0	0	0	0	0	1	0	0	0	0	0	0	0	0	0	0	0	1	0	0	0	0	0	0	0	0	0	0	0	0	0	0	0	0	0
DENOVO966	0	0	0	0	0	0	0	0	0	0	0	0	0	0	0	0	0	0	0	0	0	0	0	0	0	0	0	0	0	0	0	0	0	0	0	0	0	0	3	0	0	0	0	0	0	0	0	0	0
DENOVO967	0	0	0	0	0	0	0	0	0	0	0	0	0	0	0	0	0	0	0	0	0	0	0	0	0	0	0	0	0	0	0	0	0	0	0	0	0	0	6	0	0	0	0	0	0	0	0	0	0
DENOVO968	0	0	0	0	0	0	0	0	0	1	0	0	0	0	0	0	0	0	0	0	0	0	0	0	0	0	0	0	0	0	0	0	0	0	0	0	0	0	3	0	0	2	0	0	0	0	0	0	0
DENOVO969	0	0	0	0	0	0	0	0	0	0	0	0	0	0	0	0	0	0	0	0	0	0	0	0	0	0	0	0	0	0	0	0	0	0	0	0	0	0	4	0	0	0	0	0	0	0	0	0	0
DENOVO970	0	0	0	0	0	0	0	0	0	0	0	0	0	0	0	0	0	0	0	0	0	0	0	0	0	0	0	0	0	0	0	0	0	0	0	0	0	0	3	0	0	0	0	0	0	0	0	0	0
DENOVO971	0	0	0	0	0	0	0	0	0	0	0	0	0	0	0	0	0	0	0	0	0	0	0	0	0	0	0	0	0	0	0	0	0	0	0	0	0	0	0	1	0	0	0	1	0	0	0	0	0
DENOVO972	0	0	0	0	0	0	0	0	0	0	0	0	0	0	0	0	0	0	0	0	0	0	0	0	0	2	0	0	0	0	0	0	0	1	0	0	0	0	0	0	0	0	0	0	0	0	0	0	0
DENOVO973	0	0	0	0	0	0	0	0	0	0	0	0	0	0	1	0	0	1	0	0	0	0	0	0	0	0	0	1	0	0	0	0	1	0	0	0	0	0	0	0	0	0	0	0	0	0	0	0	0
DENOVO974	0	0	0	0	0	0	2	0	0	0	0	1	0	0	0	0	0	0	2	1	0	0	0	0	0	2	0	0	0	1	0	1	0	0	0	0	0	1	0	0	0	0	0	1	0	0	0	0	0
DENOVO975	0	0	0	0	0	0	0	0	0	0	0	0	0	0	0	0	0	0	0	0	0	0	0	0	0	0	0	0	1	0	0	0	0	0	0	0	0	0	0	0	0	0	0	0	0	0	0	0	0
DENOVO976	0	0	0	0	0	0	0	0	0	0	0	0	0	0	1	0	0	0	0	0	0	0	0	0	0	0	0	0	0	0	0	0	0	0	0	0	0	0	2	0	0	2	0	0	0	0	0	0	0
DENOVO977	0	0	0	0	0	1	0	0	1	0	0	0	0	0	0	0	0	0	0	0	0	0	0	0	0	0	0	0	0	0	0	0	0	0	0	0	0	0	0	0	0	0	0	0	0	0	0	0	0
DENOVO978	0	0	0	0	0	0	0	0	0	1	0	0	0	0	0	0	0	0	0	0	0	0	0	0	0	0	0	0	0	0	0	0	0	0	0	0	0	0	0	0	0	0	0	0	0	0	0	0	0
DENOVO979	0	0	0	0	0	0	0	0	0	1	0	0	0	0	0	0	0	0	0	0	0	0	0	0	0	0	0	0	0	0	0	0	0	0	0	0	0	0	2	0	0	0	0	0	0	0	0	0	0
DENOVO980	0	0	0	0	0	0	0	0	0	0	0	0	0	0	0	0	0	0	0	0	0	0	0	0	0	0	0	0	0	0	0	0	0	0	0	0	0	0	3	0	0	0	0	0	0	0	0	0	0
DENOVO981	0	0	0	0	0	0	0	1	0	0	0	0	0	0	0	0	0	0	0	0	0	0	0	0	0	0	0	0	0	0	2	0	0	0	0	0	0	0	0	0	0	0	0	0	0	0	0	0	0
DENOVO982	0	0	0	0	0	0	1	0	1	0	0	0	3	3	0	0	0	0	0	0	0	0	0	0	1	0	0	0	0	0	0	0	0	0	0	0	0	0	0	0	0	0	0	0	0	0	0	1	0
DENOVO983	0	0	0	0	0	0	0	0	0	0	0	0	0	0	0	0	0	0	0	0	0	0	0	0	0	0	0	0	0	0	0	0	0	0	0	0	0	0	3	0	0	0	0	0	0	0	0	0	0
DENOVO984	0	0	0	0	0	0	0	0	0	1	0	0	0	0	0	0	0	0	0	1	0	0	0	0	0	0	0	0	0	0	0	0	0	0	0	0	0	0	0	0	0	0	0	0	0	0	0	0	0
DENOVO985	1	1	4	1	2	0	4	0	3	0	0	1	0	0	1	0	3	2	8	3	5	1	1	3	0	0	1	0	0	1	2	0	0	0	3	0	0	0	0	0	0	0	0	0	0	0	0	0	0
DENOVO986	0	1	0	0	0	0	0	0	0	0	0	0	0	0	0	0	0	0	0	0	0	0	0	0	1	0	0	0	0	0	0	0	0	0	0	0	0	0	20	0	0	0	0	0	0	0	0	0	0
DENOVO987	0	0	0	0	0	0	0	0	0	0	0	0	0	0	0	0	0	0	0	0	0	0	0	0	0	0	0	0	0	0	0	0	0	0	0	0	0	0	0	0	0	1	0	1	0	0	0	0	0
DENOVO988	0	0	0	0	0	0	0	0	0	0	0	0	0	0	0	0	0	0	0	0	0	0	0	0	0	0	0	0	0	0	0	0	0	0	0	0	0	0	0	0	0	13	0	0	0	0	0	0	0
DENOVO989	0	0	0	0	0	0	0	0	0	0	0	0	0	0	0	0	0	0	0	0	0	0	0	0	0	0	0	0	0	0	0	0	0	0	0	0	0	0	2	0	0	0	0	0	0	0	0	0	0
DENOVO990	0	0	1	0	0	0	0	0	0	0	0	0	0	0	0	0	0	0	0	0	0	0	0	0	0	0	0	0	0	0	0	0	0	0	0	0	0	0	3	0	0	0	0	0	0	0	0	0	0
DENOVO991	0	0	0	0	0	0	0	0	0	1	0	0	0	0	0	0	0	0	0	0	0	0	0	0	1	0	0	0	0	0	0	0	0	0	0	0	0	0	0	0	0	0	0	0	0	0	0	0	0
DENOVO992	0	0	0	0	0	0	0	0	0	0	0	0	0	0	0	0	0	0	0	0	0	0	0	0	0	0	0	0	0	0	0	0	0	0	0	0	0	0	2	0	0	0	0	0	0	0	0	0	0
DENOVO993	0	0	0	0	0	0	0	0	0	0	0	0	0	0	0	0	0	0	0	0	0	0	0	0	0	0	0	0	0	0	0	0	0	0	0	0	0	0	2	0	0	0	0	0	0	0	0	0	0
DENOVO994	0	0	0	0	0	1	0	0	0	0	0	0	0	0	0	0	0	0	0	0	1	0	0	0	0	0	0	0	0	0	0	0	0	0	0	0	0	0	0	0	0	0	0	0	0	0	0	0	0
DENOVO995	0	0	0	0	0	0	0	0	0	0	0	0	0	0	0	0	0	0	0	0	0	0	0	0	0	0	0	0	0	0	0	0	0	0	0	0	0	0	3	0	0	0	0	0	0	0	0	0	0
DENOVO996	1	0	0	0	1	0	0	0	0	0	0	0	0	0	0	0	0	0	0	0	1	0	0	1	0	0	0	1	0	0	0	1	0	0	0	0	0	0	0	0	0	0	0	0	0	0	0	0	0
DENOVO997	0	0	0	0	0	0	0	0	0	0	0	0	0	0	0	0	0	0	0	0	0	0	0	0	0	0	0	0	0	0	0	0	0	0	0	0	0	0	19	0	0	0	0	0	0	0	0	0	0
DENOVO998	0	0	0	0	0	0	0	0	0	0	0	0	0	0	0	0	0	0	0	0	0	0	0	0	0	0	0	0	0	0	0	0	0	0	0	0	0	0	3	0	0	0	0	0	0	0	0	0	0
DENOVO999	0	0	0	0	0	0	0	0	0	0	0	0	0	0	0	0	0	0	0	0	0	0	0	0	0	0	0	0	0	0	0	0	0	0	0	0	0	0	3	0	0	0	0	0	0	0	0	0	0
DENOVO1000	0	0	0	0	0	0	0	0	0	0	1	0	0	0	0	0	0	0	0	0	0	0	0	0	0	0	0	0	0	0	0	0	0	0	0	0	1	0	0	0	0	0	0	0	0	0	0	0	0
DENOVO1001	0	0	0	0	0	0	0	0	0	0	0	0	0	0	0	0	0	0	0	0	0	0	0	0	0	0	0	0	0	0	0	0	0	0	0	0	0	0	2	0	0	0	0	0	0	0	0	0	0
DENOVO1002	0	0	0	0	0	0	0	0	0	0	0	0	0	0	0	0	0	0	0	0	0	0	0	0	0	0	0	0	0	0	0	0	0	0	0	0	0	0	2	0	0	0	0	0	0	0	0	0	0
DENOVO1003	0	0	0	0	0	0	0	0	0	0	0	0	0	0	0	0	0	0	0	0	0	0	0	0	0	0	0	0	0	0	0	0	0	0	0	0	0	0	2	0	0	0	0	0	0	0	0	0	0
DENOVO1004	0	0	0	0	0	0	0	0	0	0	0	0	0	0	0	0	0	0	0	0	0	0	0	0	0	0	0	0	0	0	0	0	0	0	0	0	0	0	3	0	0	0	0	0	0	0	0	0	0
DENOVO1005	0	0	0	0	0	0	0	0	0	0	0	0	0	0	0	0	0	0	0	0	0	0	0	0	0	0	0	0	0	0	0	0	0	0	0	0	0	0	2	0	0	0	0	0	0	0	0	0	0
DENOVO1006	0	0	0	0	0	0	0	0	1	0	1	0	1	0	0	0	0	0	0	0	0	0	0	0	0	0	0	0	0	0	0	0	0	0	0	0	0	0	0	1	0	0	0	0	0	0	0	0	0
DENOVO1007	0	0	0	0	0	0	0	0	0	0	0	0	0	0	0	0	0	0	0	0	0	0	0	0	0	0	0	0	0	0	0	0	0	0	0	0	0	0	10	0	0	0	0	0	0	0	0	0	0
DENOVO1008	0	0	0	1	0	0	0	0	0	0	0	0	0	0	0	0	0	0	0	0	1	0	0	0	0	0	0	0	0	0	0	0	0	0	0	0	0	0	0	0	0	0	0	0	0	0	0	0	0
DENOVO1009	0	0	0	0	0	0	0	0	0	0	0	0	1	1	0	0	0	0	0	0	0	0	0	0	0	0	0	0	0	0	0	0	0	0	0	0	0	0	0	0	0	0	0	0	0	0	0	0	0
DENOVO1010	0	0	0	0	0	1	0	0	0	0	0	0	0	0	0	1	0	0	0	0	1	0	0	0	0	0	0	0	0	0	0	0	0	0	0	0	0	0	0	0	0	0	0	0	0	0	0	0	0
DENOVO1011	0	0	0	0	0	0	0	0	0	0	0	0	0	0	0	0	0	0	0	0	0	0	0	0	0	0	0	0	0	0	0	0	0	0	0	0	0	0	1	0	0	0	0	0	0	0	0	0	0
DENOVO1012	0	0	0	0	0	0	0	0	0	0	0	0	0	0	0	0	0	0	0	0	0	0	0	0	0	0	0	0	0	0	0	0	0	0	0	0	0	0	0	0	0	2	0	0	0	0	0	0	0
DENOVO1013	0	0	0	0	0	0	0	0	0	2	0	0	0	0	0	0	0	0	0	0	0	0	0	0	0	0	0	0	0	0	0	0	0	0	0	0	0	0	0	0	0	0	0	0	0	0	0	0	0
DENOVO1014	0	0	0	0	0	0	0	0	0	0	0	0	0	0	0	0	0	0	0	0	0	0	1	1	0	2	0	0	0	0	0	0	1	2	0	0	0	0	0	0	0	0	0	0	0	0	0	0	0
DENOVO1015	0	1	0	0	0	0	0	2	0	0	0	0	0	0	0	0	0	0	0	0	0	0	0	0	0	0	0	0	0	0	0	0	0	0	0	0	0	0	0	0	0	0	0	0	0	0	0	0	0
DENOVO1016	0	0	0	0	0	0	0	0	0	0	0	0	0	0	0	0	0	0	0	0	0	0	0	0	0	0	0	0	0	0	0	0	0	0	0	0	0	0	3	0	0	0	0	0	0	0	0	0	0
DENOVO1017	0	0	0	0	0	0	0	0	0	0	0	0	0	0	0	0	0	0	0	0	0	0	0	0	0	0	0	0	0	0	0	0	0	0	0	0	0	0	2	0	0	0	0	0	0	0	0	0	0
DENOVO1018	0	0	0	0	0	0	0	0	0	2	0	0	0	0	0	0	0	0	0	0	0	0	0	0	0	0	0	0	0	0	0	0	0	0	0	0	0	0	0	0	0	0	0	0	0	0	0	0	0
DENOVO1019	0	0	0	0	0	0	0	0	0	0	0	0	0	0	0	0	0	0	0	0	0	0	0	0	0	0	0	0	0	0	0	0	0	0	0	0	0	0	0	0	0	0	0	0	0	0	0	0	0
DENOVO1020	0	0	0	0	0	0	0	0	0	0	0	0	0	0	0	0	0	0	0	0	0	0	0	0	0	0	0	0	0	0	0	0	0	0	0	0	0	0	3	0	0	0	0	0	0	0	0	0	0
DENOVO1021	0	0	0	0	0	0	0	0	0	0	0	0	0	0	0	0	0	0	0	0	0	0	0	0	0	0	0	0	0	0	0	0	0	0	0	0	0	0	2	0	0	0	0	0	0	0	0	0	0
DENOVO1022	0	0	0	0	0	0	0	0	0	0	0	0	0	0	0	0	0	0	0	0	0	0	0	0	0	0	0	0	0	0	0	0	2	0	0	0	0	0	0	0	0	0	0	0	0	0	0	0	0
DENOVO1023	0	0	0	0	0	0	0	0	0	0	0	0	0	0	0	0	0	0	0	0	0	0	0	0	0	0	0	0	0	0	0	0	0	0	0	0	0	0	2	0	0	0	0	0	0	0	0	0	0
DENOVO1024	0	0	0	0	0	0	0	0	0	0	0	0	0	0	0	0	0	0	0	0	0	1	0	0	0	0	0	0	1	0	0	0	0	1	1	0	0	0	0	0	0	3	0	2	1	1	2	2	0
DENOVO1025	0	0	0	1	0	0	0	0	0	0	0	0	0	1	0	0	0	0	0	0	0	0	0	0	0	0	0	0	0	0	0	0	0	0	0	0	0	0	8	0	0	0	0	0	0	0	0	0	0
DENOVO1026	0	0	0	0	0	0	0	0	0	0	0	0	0	0	0	0	0	0	0	0	0	0	0	0	0	0	0	0	0	0	0	0	0	0	0	0	0	0	3	0	0	0	0	0	0	0	0	0	0
DENOVO1027	1	0	0	1	0	0	0	0	0	0	0	0	0	0	0	0	0	0	0	0	0	0	0	0	0	0	0	0	0	0	0	0	0	0	0	0	0	0	0	0	0	0	0	0	0	0	0	0	0
DENOVO1028	0	0	0	0	0	0	0	0	0	0	0	0	0	0	0	0	0	0	0	0	0	0	0	0	0	0	0	0	0	0	0	0	0	0	0	0	0	0	6	0	0	0	0	0	0	0	0	0	0
DENOVO1029	0	0	0	0	0	0	0	0	0	0	0	0	0	0	0	0	0	0	0	0	0	0	0	0	0	0	0	0	0	0	0	0	0	0	0	0	0	0	3	0	0	0	0	0	0	0	0	0	0
DENOVO1030	0	0	0	0	0	0	0	1	0	0	0	0	0	0	0	0	0	0	0	0	0	0	0	0	0	0	0	0	0	0	0	0	0	0	0	0	0	0	1	0	0	0	0	0	0	0	0	0	0
DENOVO1031	0	0	0	0	0	0	0	0	0	0	0	0	0	0	0	0	0	0	0	0	0	0	0	0	0	0	0	0	0	0	0	0	0	0	0	0	0	0	3	0	0	0	0	0	0	0	0	0	0
DENOVO1032	0	0	0	0	0	0	0	0	0	0	0	0	1	0	0	0	0	0	0	0	0	0	0	0	0	0	0	1	0	0	0	0	1	0	0	0	0	0	0	0	0	0	0	0	0	1	0	0	0
DENOVO1033	0	0	0	0	0	0	0	0	0	0	0	0	0	0	0	0	0	0	0	0	0	0	0	0	0	0	0	0	0	0	0	0	0	0	0	0	0	0	9	0	0	0	0	0	0	0	0	0	0
DENOVO1034	0	0	0	0	0	0	0	0	0	0	0	0	0	0	1	0	0	0	0	0	0	0	0	0	0	0	0	0	0	0	0	0	0	0	0	0	0	0	0	0	0	0	0	0	0	0	0	0	1
DENOVO1035	0	0	0	0	1	0	0	0	0	0	0	1	0	0	0	0	1	1	0	1	0	0	0	0	0	0	0	1	0	0	0	0	0	0	0	1	0	0	0	0	1	0	0	0	0	0	0	0	0
DENOVO1036	0	0	0	0	0	0	0	0	0	0	0	0	0	0	0	0	0	1	0	0	0	0	0	0	0	0	0	0	0	0	0	0	0	0	0	0	0	0	3	0	0	0	0	0	0	0	0	0	0
DENOVO1037	0	0	0	0	0	0	0	0	0	0	0	0	1	0	0	0	0	0	0	0	0	0	0	0	0	0	0	0	0	0	0	0	15	0	0	0	0	0	0	0	0	0	0	0	0	0	0	0	0
DENOVO1038	0	0	0	0	0	0	0	0	0	0	0	0	0	0	0	0	0	0	0	0	0	0	0	0	0	0	0	0	0	0	0	0	0	0	0	0	0	0	4	0	0	0	0	0	1	0	0	0	0
DENOVO1039	0	0	0	0	0	0	0	0	0	0	0	0	0	0	0	0	0	0	0	0	0	0	0	0	0	0	0	0	0	0	0	0	0	0	0	0	0	0	3	0	0	0	0	0	0	0	0	0	0
DENOVO1040	0	0	0	0	0	0	0	0	0	0	0	0	0	0	0	0	0	0	0	0	0	0	0	0	0	0	0	0	0	0	0	0	0	1	0	0	0	0	3	0	0	0	0	0	0	0	0	0	0
DENOVO1041	0	0	0	0	0	0	0	0	0	1	0	0	0	0	0	0	0	0	0	0	0	0	0	0	0	0	0	0	0	0	0	0	0	0	0	0	0	0	3	0	0	0	0	0	0	0	0	0	0
DENOVO1042	0	0	0	0	0	0	0	0	0	0	0	0	0	0	0	0	0	0	0	0	0	0	0	0	0	0	0	0	0	0	0	0	0	0	0	0	0	0	0	0	0	0	0	0	0	0	0	0	0
DENOVO1043	0	0	0	0	0	0	0	0	0	0	0	0	0	0	0	0	0	0	0	0	0	0	0	0	0	1	1	0	0	0	0	0	0	0	0	0	0	0	1	0	0	0	0	0	0	0	0	0	0
DENOVO1044	0	0	0	0	0	0	0	0	0	0	0	0	0	0	0	0	0	0	0	0	0	0	0	0	0	0	0	0	0	0	0	0	0	0	0	0	0	0	3	0	0	0	0	0	0	0	0	0	0
DENOVO1045	0	0	0	0	0	0	0	0	0	0	0	0	0	0	0	0	0	0	0	0	0	0	0	0	0	0	0	0	0	0	0	0	0	0	0	0	0	0	0	0	0	0	1	0	0	2	0	0	0
DENOVO1046	0	0	0	3	0	0	0	0	0	0	0	0	3	3	0	0	0	0	0	0	0	0	0	0	0	0	1	0	0	0	0	0	1	0	0	0	1	0	0	0	0	0	0	0	0	0	0	0	1
DENOVO1047	0	0	0	0	0	0	0	0	0	0	0	0	0	0	0	0	0	0	0	0	0	0	0	0	1	1	0	0	0	0	0	0	0	0	0	0	0	0	0	0	0	0	0	0	0	0	0	0	0
DENOVO1048	0	0	0	0	0	0	0	0	0	0	0	0	0	0	0	0	0	0	0	0	0	0	0	0	0	0	0	0	0	0	0	0	0	0	0	0	0	0	0	0	0	0	0	0	0	0	0	0	0
DENOVO1049	0	0	0	0	0	0	0	1	0	0	0	0	0	0	0	0	0	0	0	0	0	0	0	0	0	0	0	0	0	0	0	0	0	0	0	0	0	0	36	0	0	0	0	0	0	0	0	0	0
DENOVO1050	0	0	0	0	0	0	0	0	0	0	0	0	2	0	0	2	0	0	0	0	1	0	0	0	0	0	0	0	0	0	0	0	2	0	0	0	0	0	0	0	0	0	0	1	0	0	2	0	0
DENOVO1051	0	0	0	1	0	0	2	0	0	0	0	0	0	0	0	0	0	0	0	0	0	0	0	0	0	0	0	0	0	0	0	0	0	0	0	0	0	0	0	0	0	0	0	0	0	0	0	0	0
DENOVO1052	0	0	0	0	0	0	0	0	0	0	0	0	0	0	0	0	0	0	0	0	0	0	0	0	0	0	0	0	0	0	0	0	0	0	0	0	0	0	2	0	0	0	0	0	0	0	0	0	0
DENOVO1053	0	2	0	0	0	1	0	8	0	1	0	1	0	4	0	2	0	0	1	0	0	0	0	0	4	0	0	0	0	1	0	0	2	0	0	0	0	0	0	0	0	2	0	0	0	0	0	0	5
DENOVO1054	0	0	0	0	0	0	0	0	0	0	0	0	0	0	0	0	0	0	0	1	0	0	0	0	0	0	0	0	0	0	0	0	0	0	0	0	0	1	0	0	0	0	0	0	0	0	0	0	0
DENOVO1055	0	0	0	0	0	0	0	0	0	0	0	0	0	0	0	0	0	0	0	0	0	0	0	0	1	0	0	0	0	0	1	0	0	0	0	0	0	0	0	0	0	0	0	0	0	0	0	0	0
DENOVO1056	0	0	0	0	0	0	0	0	0	2	0	0	0	0	0	0	0	0	0	0	0	0	0	0	0	0	0	0	0	0	0	0	0	0	0	0	0	0	0	0	0	0	0	0	0	0	0	0	0
DENOVO1057	0	0	0	0	0	0	0	0	0	0	0	0	0	0	1	0	0	0	0	0	0	0	0	0	0	0	0	0	0	0	0	0	0	0	0	0	0	0	0	0	0	0	0	2	0	0	0	0	0
DENOVO1058	0	0	0	0	0	0	0	0	0	0	0	0	0	0	0	1	0	1	0	0	0	0	0	0	0	0	0	0	0	0	0	0	0	0	0	0	0	0	0	0	0	0	0	0	0	0	0	0	0
DENOVO1059	0	0	0	0	0	0	0	0	1	0	0	0	0	0	0	0	0	0	0	0	0	0	0	0	0	0	0	0	0	0	0	0	0	0	0	0	0	0	2	0	0	0	0	0	0	0	0	0	0
DENOVO1060	0	0	0	0	0	0	0	0	0	0	0	0	0	0	0	0	0	0	0	0	0	0	0	0	0	0	0	0	0	0	0	0	0	0	0	0	1	0	7	0	0	1	0	0	0	0	0	0	0
DENOVO1061	0	0	0	0	0	0	0	0	0	0	0	0	0	0	0	0	0	0	0	0	0	0	0	0	0	0	0	0	0	0	0	0	0	0	0	0	0	0	3	0	0	0	0	0	0	0	0	0	0
DENOVO1062	0	0	0	0	0	0	0	0	0	0	0	0	0	0	0	0	0	0	0	0	0	0	0	0	0	0	0	0	0	0	0	0	0	0	0	0	0	0	0	0	0	0	0	0	0	0	0	0	0
DENOVO1063	0	1	0	0	2	0	0	0	0	0	0	0	0	1	0	0	0	0	2	0	0	0	0	0	0	0	0	0	0	0	0	0	1	1	0	0	0	0	0	1	1	0	0	0	0	0	3	0	1
DENOVO1064	0	0	0	0	0	0	0	0	0	0	0	0	0	0	0	0	0	0	0	0	0	0	0	0	0	0	0	0	0	0	0	0	0	0	0	0	0	0	0	1	1	0	2	1	0	6	2	0	0
DENOVO1065	0	0	0	0	0	0	0	0	0	0	0	0	0	0	0	0	0	0	0	0	0	0	0	0	0	0	0	0	0	0	0	0	0	0	0	0	0	0	0	0	0	0	0	0	0	0	0	0	0
DENOVO1066	0	0	0	0	0	0	0	0	0	0	0	0	0	0	0	0	0	0	0	1	0	0	0	0	0	0	0	1	0	0	0	0	0	0	0	0	0	0	0	0	0	0	0	0	0	0	0	0	0
DENOVO1067	0	0	0	0	0	0	0	0	0	0	0	2	0	0	0	0	0	0	0	0	0	0	0	3	0	0	0	1	0	0	0	1	0	0	0	0	1	0	0	0	0	0	0	0	0	0	0	0	0
DENOVO1068	1	0	0	0	0	0	0	0	0	0	0	0	0	0	0	0	0	0	0	1	0	0	0	0	0	0	0	0	0	0	0	0	0	0	0	0	0	0	0	0	0	0	0	0	0	0	0	0	0
DENOVO1069	0	0	0	0	0	0	0	0	0	0	0	0	0	0	0	1	0	0	0	0	0	0	0	1	0	0	0	0	0	0	0	0	0	0	0	0	0	0	0	0	0	0	0	0	0	0	0	0	0
DENOVO1070	0	1	0	0	0	0	0	0	0	0	0	0	0	0	0	0	0	0	0	0	0	0	0	0	0	0	0	0	0	0	0	0	0	0	0	0	0	0	3	0	0	0	0	0	0	0	0	0	0
DENOVO1071	0	0	0	0	0	0	0	0	0	0	0	0	0	0	0	0	0	0	0	0	0	0	0	0	0	0	0	0	0	0	0	0	0	0	0	0	0	0	3	0	0	0	0	0	0	0	0	0	0
DENOVO1072	1	0	0	1	0	0	1	0	0	0	1	1	0	0	0	0	0	0	1	0	0	0	1	0	0	1	0	0	1	0	1	0	0	0	0	0	1	0	0	0	0	0	0	0	3	0	0	1	0
DENOVO1073	0	0	0	0	0	0	0	0	0	0	0	0	0	0	0	0	0	0	0	0	0	0	0	0	0	0	0	0	0	0	0	0	0	0	0	0	0	0	0	0	0	0	0	0	0	0	0	0	0
DENOVO1074	0	0	0	0	0	1	0	0	1	0	0	0	0	0	0	0	0	0	0	0	0	0	0	0	0	0	0	0	0	0	0	0	0	0	0	0	0	0	0	0	0	0	0	0	0	0	0	0	0
DENOVO1075	0	0	0	0	1	0	0	0	1	0	0	0	0	0	0	0	0	1	0	0	0	0	0	0	0	0	0	0	0	0	0	0	0	0	0	0	0	0	0	1	0	0	0	0	0	0	0	0	0
DENOVO1076	0	0	0	0	0	0	0	0	0	0	0	0	0	0	0	0	0	0	0	0	0	0	0	0	0	0	0	0	0	0	0	0	0	0	0	0	0	0	4	0	0	0	0	0	0	0	0	0	0
DENOVO1077	0	0	0	0	0	0	0	0	0	0	0	0	0	2	0	0	0	0	0	0	0	0	0	0	0	0	0	0	0	0	0	0	0	0	0	0	0	0	0	0	0	0	0	0	0	0	0	0	0
DENOVO1078	0	0	0	0	0	0	0	0	0	0	2	0	0	0	0	0	0	0	0	0	0	0	0	0	0	0	0	0	0	0	0	0	0	0	0	0	0	0	0	0	0	0	0	0	0	0	0	0	0
DENOVO1079	0	0	0	2	0	0	0	0	2	0	0	0	0	1	0	0	0	1	0	0	0	0	0	0	0	0	0	0	0	0	0	0	0	0	0	0	0	1	0	0	0	0	0	0	0	0	0	0	2
DENOVO1080	0	0	0	0	0	0	0	0	0	0	0	0	0	0	0	0	0	0	0	0	0	0	0	0	0	0	0	0	0	0	0	0	0	0	0	0	0	0	3	0	0	0	0	0	0	0	0	0	0
DENOVO1081	0	0	0	0	0	1	0	0	0	0	0	0	0	0	0	0	0	0	0	0	0	0	0	1	0	0	0	0	0	0	0	0	0	0	0	0	0	0	0	0	0	0	0	0	0	0	0	0	0
DENOVO1082	0	0	0	1	0	0	0	0	1	0	0	0	1	0	0	0	0	0	0	0	0	0	0	0	0	0	0	0	0	0	0	0	0	0	0	0	1	0	0	0	0	0	0	0	0	0	0	0	0
DENOVO1083	0	0	0	0	0	0	0	0	0	0	0	0	0	0	0	0	0	0	0	0	0	0	0	0	0	0	0	0	0	0	0	0	0	0	0	0	0	0	2	0	0	0	0	0	0	0	0	0	0
DENOVO1084	0	0	0	0	0	0	0	0	0	0	0	0	0	0	0	0	0	0	0	0	0	0	0	0	0	0	0	0	0	0	0	0	0	0	0	0	0	0	2	0	0	0	0	0	0	0	0	0	0
DENOVO1085	0	0	0	0	0	0	0	0	0	0	0	0	0	0	0	0	0	0	0	0	0	0	0	0	0	0	0	0	0	0	0	0	0	0	0	0	0	0	2	0	0	0	0	0	0	0	0	0	0
DENOVO1086	0	0	0	0	0	3	0	0	0	0	0	0	0	0	0	0	0	0	0	0	0	0	0	0	0	0	0	0	0	0	0	0	0	0	0	0	0	0	0	0	0	0	0	0	0	0	0	0	0
DENOVO1087	0	0	0	0	0	0	0	0	0	0	0	0	1	0	0	0	0	0	0	0	0	0	0	0	0	0	0	0	0	0	0	0	0	0	0	0	0	1	0	0	0	1	0	0	0	0	0	0	0
DENOVO1088	0	0	0	0	0	0	0	2	0	0	0	0	0	0	0	0	0	0	0	0	0	0	0	0	0	0	0	0	0	0	0	0	0	0	0	0	0	0	0	0	0	0	0	0	0	0	0	0	0
DENOVO1089	0	0	0	0	0	0	0	0	0	0	0	0	0	0	0	0	0	0	0	0	0	0	0	0	0	0	0	0	0	0	0	0	0	0	0	0	0	0	1	0	1	2	0	10	0	0	0	0	1
DENOVO1090	0	0	0	0	0	0	0	0	0	0	0	0	0	0	0	0	0	0	0	0	0	0	0	0	0	0	0	0	0	0	0	0	0	0	0	0	0	0	0	1	0	0	0	0	0	1	0	0	0
DENOVO1091	0	0	0	0	0	0	0	0	0	0	0	0	0	0	0	0	0	0	0	0	0	0	0	0	0	0	0	0	0	0	2	0	0	0	0	0	0	0	0	0	0	0	0	0	0	0	0	0	0
DENOVO1092	0	0	0	0	0	0	0	0	0	0	0	0	0	0	0	0	0	0	0	0	0	0	0	0	0	0	0	0	1	0	0	0	0	0	0	0	0	0	0	0	0	0	0	0	0	0	0	0	0
DENOVO1093	3	2	1	6	2	5	2	4	2	0	1	2	1	4	2	0	1	4	0	0	0	0	1	6	1	1	1	1	3	1	2	2	4	0	1	2	0	4	0	0	1	5	1	5	0	7	9	7	8
DENOVO1094	0	0	0	1	0	1	0	1	0	0	0	0	1	3	0	0	1	3	1	1	1	0	1	3	0	0	0	0	2	1	0	0	0	1	3	0	2	0	0	0	0	0	2	0	0	0	0	0	1
DENOVO1095	0	0	0	0	0	0	0	0	0	0	0	0	0	0	0	0	0	0	0	0	0	0	0	0	0	0	0	0	0	0	0	0	0	0	0	0	0	0	3	0	0	0	0	0	0	0	0	0	0
DENOVO1096	0	0	0	1	0	0	1	0	2	0	2	1	2	1	0	2	0	0	0	0	0	0	0	0	0	0	0	0	0	0	1	0	0	0	0	2	0	0	0	0	1	1	0	2	0	0	1	0	0
DENOVO1097	0	0	0	0	0	1	0	0	0	1	0	2	0	0	0	0	1	0	0	0	0	0	0	0	0	1	0	0	0	0	0	0	0	0	0	0	0	0	0	1	1	0	0	0	0	1	0	1	0
DENOVO1098	0	0	0	0	0	0	0	0	0	0	0	0	0	0	0	0	0	0	0	0	0	0	0	0	0	0	0	0	0	0	0	0	0	0	0	0	0	0	0	0	0	0	0	0	0	0	0	0	0
DENOVO1099	0	0	0	0	0	0	0	0	0	0	0	0	0	0	0	0	0	0	0	0	0	0	0	0	0	0	0	0	0	0	0	0	0	0	0	0	0	0	9	0	0	0	0	0	0	0	0	0	0
DENOVO1100	0	0	0	2	0	0	0	1	1	0	1	0	1	0	0	0	0	0	0	0	0	0	0	0	0	1	0	1	0	0	0	0	2	0	0	0	1	0	0	0	0	6	0	1	0	1	1	0	1
DENOVO1101	0	0	0	0	0	0	0	0	0	0	0	0	0	0	0	0	0	0	0	0	0	0	0	0	0	0	0	0	0	0	0	0	0	0	0	0	0	0	9	0	0	0	0	0	0	0	0	0	0
DENOVO1102	0	0	0	0	0	0	0	0	0	0	0	0	0	0	0	0	0	0	0	0	0	0	0	0	0	0	0	0	0	0	0	0	0	0	0	0	0	2	0	0	0	0	0	0	0	0	0	0	0
DENOVO1103	0	0	0	0	0	0	0	0	0	0	0	0	0	0	0	0	0	0	0	0	0	0	0	0	0	0	0	0	0	0	0	0	0	0	0	0	0	0	0	0	0	0	0	0	0	0	0	0	0
DENOVO1104	0	0	0	0	0	0	0	0	0	0	0	0	0	0	0	0	0	0	0	0	0	0	0	0	0	0	0	0	0	0	0	0	0	0	0	0	0	0	2	0	0	0	0	0	0	0	0	0	0
DENOVO1105	2	0	1	2	0	3	5	3	2	0	3	3	0	0	0	0	5	0	4	1	0	0	1	0	1	6	2	0	6	3	2	1	0	1	3	1	3	0	0	0	0	1	0	1	3	0	0	0	2
DENOVO1106	0	0	0	0	0	0	0	1	0	3	0	0	2	1	0	0	0	0	0	0	0	0	0	0	0	0	0	0	0	0	0	0	0	0	0	0	0	0	0	2	0	2	0	3	0	0	1	0	6
DENOVO1107	0	0	1	0	1	0	0	0	1	0	2	0	0	0	0	0	4	0	2	1	3	0	1	2	0	0	0	0	0	0	0	0	0	1	2	1	0	0	0	1	0	0	0	12	0	0	0	0	1
DENOVO1108	0	0	0	0	0	0	0	0	0	1	0	0	0	0	0	0	0	0	0	0	0	0	0	0	0	0	0	0	0	0	0	0	0	0	0	0	0	0	0	0	0	1	0	0	0	0	0	0	0
DENOVO1109	0	0	0	0	0	0	0	0	0	0	0	0	0	1	0	0	0	0	0	0	0	0	0	0	0	0	0	0	0	0	0	0	0	0	0	0	0	0	0	0	0	0	0	0	0	0	0	0	1
DENOVO1110	0	0	0	0	0	0	0	0	0	0	0	0	0	0	0	0	0	0	0	0	1	0	0	0	0	0	0	0	0	0	0	1	0	0	0	0	0	0	0	1	0	0	0	0	0	0	0	0	0
DENOVO1111	0	0	0	0	0	0	0	0	0	0	0	0	0	1	0	0	0	0	0	0	0	0	0	1	0	0	0	0	0	0	0	0	5	0	0	0	0	14	0	0	1	0	0	0	0	2	2	2	0
DENOVO1112	0	0	0	0	0	0	0	0	0	0	0	0	0	0	0	0	0	0	0	0	0	0	0	0	0	0	0	0	0	0	0	0	0	0	0	0	0	0	2	0	0	0	0	0	0	0	0	0	0
DENOVO1113	0	0	0	0	0	0	2	0	0	0	0	0	0	0	0	0	0	0	0	0	0	0	0	0	0	0	0	0	0	0	0	0	0	0	0	0	0	0	0	0	0	0	0	0	0	0	0	0	0
DENOVO1114	0	0	0	0	0	0	0	0	0	0	0	0	0	0	0	0	0	0	0	0	0	0	0	0	0	0	0	0	0	0	0	0	0	0	0	0	0	0	0	0	0	0	0	0	0	0	0	0	0
DENOVO1115	0	0	2	0	1	0	0	0	0	0	1	0	0	0	0	0	0	1	0	0	1	0	3	1	0	0	0	2	1	1	3	1	0	0	0	1	0	0	0	0	0	0	0	0	0	0	0	0	0
DENOVO1116	0	0	0	0	0	0	0	0	0	0	0	0	0	0	0	0	0	0	0	0	0	0	0	0	0	0	1	0	0	0	0	0	0	1	0	0	0	0	2	0	0	0	0	0	0	0	0	0	0
DENOVO1117	0	0	0	0	0	0	0	0	0	0	0	0	0	0	0	0	0	0	0	0	0	0	0	0	0	0	0	0	0	0	0	0	0	0	0	0	0	0	0	0	0	2	0	0	0	0	0	0	0
DENOVO1118	1	0	4	0	0	0	0	0	3	0	0	2	0	0	2	0	7	3	7	10	0	0	0	2	0	4	4	1	0	1	0	1	1	4	6	3	0	0	0	0	0	0	0	0	0	0	0	0	0
DENOVO1119	0	0	0	0	0	0	0	0	0	0	0	0	0	0	0	0	0	0	0	0	0	0	0	0	0	0	0	0	0	0	0	0	0	0	0	0	0	0	0	0	0	0	0	0	1	0	0	0	0
DENOVO1120	0	0	0	0	0	0	0	0	0	0	0	0	0	0	0	0	0	0	0	0	0	0	1	0	0	0	0	0	0	0	0	0	0	0	0	0	0	0	0	0	0	1	1	0	0	46	28	0	0
DENOVO1121	0	0	0	0	0	0	0	0	0	0	0	0	0	0	0	0	0	0	0	0	0	0	0	0	0	0	0	0	0	0	0	0	1	0	0	0	0	0	0	0	0	0	0	0	0	0	0	0	0
DENOVO1122	0	1	0	0	0	0	0	0	0	0	0	0	0	0	0	0	0	0	0	0	0	0	0	0	0	0	0	0	0	0	0	0	0	0	0	0	0	0	0	0	0	0	0	0	0	0	0	0	1
DENOVO1123	0	0	0	0	0	0	0	0	0	0	0	0	1	0	1	0	0	0	0	0	0	0	0	0	0	0	0	0	0	0	0	0	0	0	0	0	0	0	0	0	0	0	0	0	0	0	0	0	0
DENOVO1124	0	0	0	0	0	0	0	0	0	0	0	3	0	0	0	0	0	0	0	0	0	0	0	0	2	0	0	0	0	0	0	0	9	0	0	0	0	0	0	0	0	0	0	0	0	0	0	1	1
DENOVO1125	2	1	0	0	0	0	0	0	0	0	0	0	0	0	0	0	0	0	0	0	0	0	0	0	0	0	0	0	0	0	0	0	0	0	0	0	0	0	0	0	0	0	0	0	1	0	0	0	0
DENOVO1126	0	0	0	0	0	0	0	0	0	0	2	0	0	0	0	0	0	0	0	0	0	0	0	0	0	0	0	0	0	0	0	0	0	0	0	0	0	0	0	0	0	5	0	0	0	0	0	0	0
DENOVO1127	12	0	1	1	1	1	5	0	2	0	0	5	0	0	1	0	4	9	7	3	6	0	11	15	0	2	2	11	6	8	3	1	0	2	0	1	0	1	0	0	0	1	0	0	1	0	0	0	1
DENOVO1128	1	0	0	0	0	1	0	0	0	0	1	0	0	0	0	0	0	0	0	0	0	0	0	0	0	0	0	0	0	0	0	0	0	0	0	0	0	0	0	0	0	0	0	0	0	0	0	0	0
DENOVO1129	0	0	0	0	0	0	0	0	0	0	0	0	0	0	0	0	0	0	0	0	4	1	2	1	1	0	2	1	0	1	0	0	0	3	0	0	0	0	0	0	0	0	0	0	0	0	0	0	0
DENOVO1130	2	1	6	0	1	12	18	1	0	2	0	10	13	0	0	0	1	0	0	0	1	0	1	0	1	0	0	0	0	1	0	0	17	6	1	1	0	5	0	0	4	14	0	3	2	15	11	21	2
DENOVO1131	0	0	1	0	0	2	0	0	0	0	1	0	0	0	1	0	0	0	0	1	1	0	0	1	0	0	0	0	1	4	0	1	0	0	0	2	0	0	0	5	0	0	0	21	0	0	0	0	0
DENOVO1132	0	0	2	27	0	4	1	301	0	1	25	1	0	21	21	303	3	9	2	1	5	1	11	1	1	4	11	7	22	2	18	0	17	1	1	1	20	0	0	0	0	0	0	0	0	1	0	0	0
DENOVO1133	0	0	0	0	0	0	0	0	0	0	0	0	0	0	0	0	0	0	0	0	0	0	0	0	0	1	0	1	0	0	0	0	1	0	0	0	0	0	0	0	0	0	0	1	0	0	0	0	3
DENOVO1134	1	0	1	0	0	0	0	0	0	0	0	0	0	0	0	0	0	0	0	0	0	0	0	0	0	0	0	0	0	0	0	0	0	0	0	0	0	0	0	1	0	0	0	0	0	0	0	0	0
DENOVO1135	0	0	0	0	0	0	0	0	0	0	0	0	0	0	0	0	0	0	0	0	0	0	0	0	0	0	0	0	0	0	0	0	0	0	0	0	0	0	2	0	0	0	0	0	0	0	0	0	0
DENOVO1136	0	0	0	0	0	1	0	1	0	0	0	0	0	0	0	0	0	0	0	0	0	0	1	0	3	0	0	0	0	0	0	0	0	0	0	0	0	0	0	0	0	1	0	0	0	0	0	0	3
DENOVO1137	0	0	5	0	0	1	0	5	4	0	2	0	1	1	0	0	0	1	0	0	1	0	3	2	0	0	0	1	0	5	0	3	0	0	1	0	0	0	0	0	0	0	0	0	0	0	0	0	1
DENOVO1138	5	0	2	12	27	0	6	0	15	0	2	0	0	0	0	0	30	0	38	24	8	1	1	0	0	6	21	0	4	2	0	7	0	0	1	8	1	2	0	15	5	0	0	28	0	2	5	1	1
DENOVO1139	0	0	0	0	0	0	0	0	0	0	0	0	0	0	0	0	0	0	0	0	0	0	0	0	0	0	0	0	0	0	0	0	0	0	0	0	0	0	0	0	0	0	0	5	1	0	1	36	5
DENOVO1140	1	0	0	0	1	0	1	0	0	0	0	0	0	0	0	0	0	0	0	0	0	0	0	2	0	1	0	0	0	0	0	1	0	1	0	2	0	2	0	0	0	0	0	0	0	0	0	0	0
DENOVO1141	0	0	0	0	0	0	0	0	0	0	0	0	0	0	0	0	0	0	0	0	1	0	0	0	0	0	0	0	0	0	0	0	0	0	0	0	0	1	0	0	0	0	0	0	0	0	0	0	0
DENOVO1142	0	0	0	1	0	0	0	0	0	0	0	0	0	0	0	0	0	0	0	0	0	0	0	0	0	0	0	0	0	0	0	0	0	0	0	0	0	0	0	0	0	0	0	1	0	0	0	0	1
DENOVO1143	0	0	0	0	0	0	0	0	0	0	0	0	0	0	0	0	0	0	0	0	0	0	0	0	0	0	0	0	0	0	0	0	0	0	0	0	0	0	9	0	0	0	0	0	0	0	0	0	0
DENOVO1144	4	0	4	0	0	0	1	0	0	0	3	1	0	0	2	0	3	4	1	0	1	0	3	4	0	1	2	0	0	0	0	0	0	0	1	0	0	2	0	0	0	0	0	0	0	0	0	0	0
DENOVO1145	0	0	0	0	0	0	1	0	0	0	0	0	0	0	0	0	0	0	0	0	0	0	0	0	0	0	0	0	0	0	0	0	0	0	0	0	0	0	0	0	0	0	0	0	0	0	0	0	0
DENOVO1146	0	0	0	0	0	0	0	0	0	2	0	0	0	0	0	0	0	0	0	0	0	0	0	0	0	0	0	0	0	0	0	0	0	0	0	0	0	0	0	0	0	0	0	0	0	0	0	0	0
DENOVO1147	0	0	0	0	0	0	0	0	0	0	0	0	0	0	0	0	0	0	0	0	0	0	0	0	0	0	0	0	0	1	0	0	0	0	0	0	0	0	0	0	0	0	0	0	0	0	1	0	0
DENOVO1148	0	3	0	1	0	2	0	3	0	1	0	0	9	5	2	0	0	0	0	0	0	1	1	0	1	1	0	0	0	0	1	0	2	0	0	1	1	1	0	2	0	0	0	1	0	4	1	0	1
DENOVO1149	0	0	0	0	0	0	0	0	0	0	0	0	0	0	0	0	2	0	0	0	0	0	0	0	0	0	0	0	0	0	0	0	0	0	0	0	0	0	0	0	0	0	0	0	0	0	0	0	0
DENOVO1150	0	0	0	0	0	0	0	0	0	0	0	0	0	0	0	0	0	0	0	0	0	0	0	0	0	0	0	0	0	0	0	0	0	0	0	0	0	0	2	0	0	1	0	0	0	0	0	0	0
[truncated: 12 more columns]

## Sheet: Sample_data
Sample_ID	Treatment	Status
S230	DSS_FMT	inflamed
S231	DSS_FMT	not_inlamed
S232	DSS_FMT	not_inlamed
S233	DSS_FMT	not_inlamed
S234	DSS_FMT	inflamed
S235	DSS_FMT	inflamed
S236	DSS_FMT	inflamed
S244	DSS	inflamed
S245	DSS	inflamed
S246	DSS	inflamed
S247	DSS	inflamed
S250	DSS_FMT	not_inlamed
S251	DSS_FMT	not_inlamed
S252	DSS_FMT	not_inlamed
S253	DSS_FMT	not_inlamed
S254	DSS_FMT	not_inlamed
S255	DSS_FMT	not_inlamed
S256	DSS_FMT	not_inlamed
S257	DSS_FMT	inflamed
S258	DSS_FMT	not_inlamed
S260	DSS_FMT	inflamed
S261	DSS_FMT	inflamed
S262	DSS_FMT	inflamed
S263	DSS_FMT	not_inlamed
S264	DSS_FMT	not_inlamed
S265	DSS_FMT	not_inlamed
S266	DSS_FMT	not_inlamed
S267	DSS_FMT	not_inlamed
S275	DSS_FMT	not_inlamed
S276	DSS_FMT	not_inlamed
S277	DSS_FMT	not_inlamed
S278	DSS_FMT	not_inlamed
S280	DSS_FMT	not_inlamed
S281	DSS_FMT	not_inlamed
S282	DSS_FMT	not_inlamed
S284	DSS	inflamed
S285	DSS	inflamed
S286	DSS	inflamed
S287	DSS	inflamed
S293	DSS_FMT_Metronidazole	not_inlamed
S294	DSS_FMT_Metronidazole	not_inlamed
S295	DSS_FMT_Metronidazole	not_inlamed
S296	DSS_FMT_Metronidazole	not_inlamed
S297	DSS_FMT_Metronidazole	not_inlamed
S298	DSS_FMT_Metronidazole	not_inlamed
S299	DSS	inflamed
S300	DSS	inflamed
S301	DSS	inflamed
S302	DSS_FMT_Streptomycin	inflamed
S303	DSS_FMT_Streptomycin	not_inlamed
S304	DSS_FMT_Streptomycin	not_inlamed
S305	DSS_FMT_Streptomycin	not_inlamed
S306	DSS_FMT_Streptomycin	inflamed
S307	DSS_FMT	not_inlamed
S308	DSS_FMT	not_inlamed
S310	DSS_FMT	not_inlamed
S311	DSS_FMT	not_inlamed
S312	DSS_FMT_Streptomycin	inflamed
S313	DSS_FMT_Vancomycin	inflamed
S324	DSS_FMT_Vancomycin	inflamed
S325	DSS_FMT_Vancomycin	not_inlamed

## Sheet: Taxa
DENOVO1	Bacteria;Firmicutes;Clostridia;Clostridiales;Lachnospiraceae
DENOVO2	Bacteria;Firmicutes;Bacilli;Lactobacillales;Lactobacillaceae;Lactobacillus
DENOVO3	Bacteria;Bacteroidetes
DENOVO4	Bacteria
DENOVO5	Bacteria;Verrucomicrobia;Verrucomicrobiae;Verrucomicrobiales;Verrucomicrobiaceae;Akkermansia
DENOVO6	Bacteria;Firmicutes;Bacilli;Lactobacillales;Lactobacillaceae;Lactobacillus
DENOVO7	Bacteria
DENOVO8	Bacteria;Bacteroidetes;Bacteroidia;Bacteroidales;Prevotellaceae
DENOVO9	Bacteria;Firmicutes;Clostridia;Clostridiales;Lachnospiraceae
DENOVO10	Bacteria;Firmicutes;Clostridia;Clostridiales;Lachnospiraceae
DENOVO11	Bacteria;Firmicutes;Clostridia;Clostridiales;Lachnospiraceae;Lachnospiracea_incertae_sedis
DENOVO12	Bacteria;Bacteroidetes;Bacteroidia;Bacteroidales;Bacteroidaceae;Bacteroides
DENOVO13	Bacteria;Bacteroidetes;Bacteroidia;Bacteroidales;Bacteroidaceae;Bacteroides
DENOVO14	Bacteria;Firmicutes;Clostridia;Clostridiales;Lachnospiraceae
DENOVO15	Bacteria;Firmicutes;Clostridia;Clostridiales;Lachnospiraceae
DENOVO16	Bacteria;Firmicutes;Bacilli;Lactobacillales;Lactobacillaceae;Lactobacillus
DENOVO17	Bacteria;Bacteroidetes;Bacteroidia;Bacteroidales;Porphyromonadaceae;Parabacteroides
DENOVO18	Bacteria;Bacteroidetes;Bacteroidia;Bacteroidales;Bacteroidaceae;Bacteroides
DENOVO19	Bacteria;Bacteroidetes;Bacteroidia;Bacteroidales;Bacteroidaceae;Bacteroides
DENOVO20	Bacteria;Bacteroidetes;Bacteroidia;Bacteroidales;Bacteroidaceae;Bacteroides
DENOVO21	Bacteria;Bacteroidetes
DENOVO22	Bacteria;Bacteroidetes;Bacteroidia;Bacteroidales
DENOVO23	Bacteria;Firmicutes;Clostridia;Clostridiales;Ruminococcaceae;Oscillibacter
DENOVO24	Bacteria;Firmicutes
DENOVO25	Bacteria;Firmicutes;Clostridia;Clostridiales;Ruminococcaceae
DENOVO26	Bacteria;Firmicutes;Clostridia;Clostridiales;Ruminococcaceae
DENOVO27	Bacteria;Bacteroidetes;Bacteroidia;Bacteroidales;Rikenellaceae;Alistipes
DENOVO28	Bacteria;Bacteroidetes;Bacteroidia;Bacteroidales;Rikenellaceae;Alistipes
DENOVO29	Bacteria
DENOVO30	Bacteria;Firmicutes;Clostridia;Clostridiales;Lachnospiraceae
DENOVO31	Bacteria;Firmicutes;Clostridia;Clostridiales
DENOVO32	Bacteria;Bacteroidetes
DENOVO33	Bacteria;Firmicutes;Erysipelotrichia;Erysipelotrichales;Erysipelotrichaceae;Turicibacter
DENOVO34	Bacteria;Proteobacteria;Gammaproteobacteria;Enterobacteriales;Enterobacteriaceae
DENOVO35	Bacteria;Firmicutes;Clostridia;Clostridiales;Ruminococcaceae
DENOVO36	Bacteria;Bacteroidetes
DENOVO37	Bacteria;Bacteroidetes;Bacteroidia;Bacteroidales
DENOVO38	Bacteria;Proteobacteria;Gammaproteobacteria;Enterobacteriales;Enterobacteriaceae;Escherichia/Shigella
DENOVO39	Bacteria;Bacteroidetes
DENOVO40	Bacteria;Firmicutes;Clostridia;Clostridiales;Lachnospiraceae
DENOVO41	Bacteria;Firmicutes;Clostridia;Clostridiales;Lachnospiraceae;Clostridium XlVb
DENOVO42	Bacteria
DENOVO43	Bacteria;Bacteroidetes
DENOVO44	Bacteria;Firmicutes;Clostridia;Clostridiales;Lachnospiraceae
DENOVO45	Bacteria;Deferribacteres;Deferribacteres;Deferribacterales;Deferribacteraceae;Mucispirillum
DENOVO46	Bacteria
DENOVO47	Bacteria;Bacteroidetes
DENOVO48	Bacteria
DENOVO49	Bacteria;Bacteroidetes;Bacteroidia;Bacteroidales
DENOVO50	Bacteria;Bacteroidetes;Bacteroidia;Bacteroidales
DENOVO51	Bacteria
DENOVO52	Bacteria;Firmicutes;Clostridia;Clostridiales;Peptostreptococcaceae;Clostridium XI
DENOVO53	Bacteria;Bacteroidetes;Bacteroidia;Bacteroidales
DENOVO54	Bacteria;Firmicutes;Erysipelotrichia;Erysipelotrichales;Erysipelotrichaceae;Clostridium XVIII
DENOVO55	Bacteria;Bacteroidetes;Bacteroidia;Bacteroidales
DENOVO56	Bacteria;Firmicutes;Clostridia;Clostridiales;Ruminococcaceae
DENOVO57	Bacteria;Bacteroidetes
DENOVO58	Bacteria
DENOVO59	Bacteria
DENOVO60	Bacteria;Proteobacteria;Betaproteobacteria;Burkholderiales;Sutterellaceae;Parasutterella
DENOVO61	Bacteria;Firmicutes;Bacilli;Lactobacillales;Streptococcaceae;Streptococcus
DENOVO62	Bacteria;Bacteroidetes
DENOVO63	Bacteria;Bacteroidetes;Bacteroidia;Bacteroidales;Porphyromonadaceae;Odoribacter
DENOVO64	Bacteria
DENOVO65	Bacteria
DENOVO66	Bacteria;Actinobacteria;Actinobacteria;Bifidobacteriales;Bifidobacteriaceae;Bifidobacterium
DENOVO67	Bacteria;Firmicutes;Clostridia;Clostridiales;Lachnospiraceae
DENOVO68	Bacteria;Firmicutes;Clostridia;Clostridiales;Lachnospiraceae
DENOVO69	Bacteria;Bacteroidetes;Bacteroidia;Bacteroidales;Prevotellaceae
DENOVO70	Bacteria;Bacteroidetes;Bacteroidia;Bacteroidales;Porphyromonadaceae;Parabacteroides
DENOVO71	Bacteria;Firmicutes;Clostridia;Clostridiales;Lachnospiraceae
DENOVO72	Bacteria
DENOVO73	Bacteria;Bacteroidetes;Bacteroidia;Bacteroidales;Rikenellaceae;Alistipes
DENOVO74	Bacteria;Firmicutes;Clostridia;Clostridiales;Lachnospiraceae
DENOVO75	Bacteria;Bacteroidetes;Bacteroidia;Bacteroidales;Porphyromonadaceae
DENOVO76	Bacteria;Firmicutes;Clostridia;Clostridiales
DENOVO77	Bacteria;Firmicutes;Clostridia;Clostridiales;Lachnospiraceae
DENOVO78	Bacteria;Bacteroidetes
DENOVO79	Bacteria;Firmicutes;Clostridia;Clostridiales;Ruminococcaceae;Anaerotruncus
DENOVO80	Bacteria
DENOVO81	Bacteria;Bacteroidetes
DENOVO82	Bacteria;Actinobacteria;Actinobacteria;Bifidobacteriales;Bifidobacteriaceae;Bifidobacterium
DENOVO83	Bacteria
DENOVO84	Bacteria;Firmicutes;Clostridia;Clostridiales;Clostridiaceae 1
DENOVO85	Bacteria
DENOVO86	Bacteria
DENOVO87	Bacteria;Firmicutes;Clostridia;Clostridiales;Lachnospiraceae
DENOVO88	Bacteria;Firmicutes;Clostridia;Clostridiales
DENOVO89	Bacteria
DENOVO90	Bacteria;Firmicutes;Clostridia;Clostridiales;Lachnospiraceae
DENOVO91	Bacteria;Firmicutes;Clostridia;Clostridiales
DENOVO92	Bacteria;Firmicutes;Clostridia;Clostridiales;Lachnospiraceae
DENOVO93	Bacteria;Bacteroidetes
DENOVO94	Bacteria;Firmicutes;Clostridia;Clostridiales
DENOVO95	Bacteria;Firmicutes;Clostridia;Clostridiales
DENOVO96	Bacteria
DENOVO97	Bacteria
DENOVO98	Bacteria;Firmicutes;Clostridia;Clostridiales;Lachnospiraceae
DENOVO99	Bacteria;Firmicutes;Clostridia;Clostridiales
DENOVO100	Bacteria;Bacteroidetes
DENOVO101	Bacteria
DENOVO102	Bacteria;Firmicutes;Clostridia;Clostridiales;Lachnospiraceae
DENOVO103	Bacteria;Firmicutes;Clostridia;Clostridiales;Ruminococcaceae;Faecalibacterium
DENOVO104	Bacteria;Firmicutes;Bacilli;Lactobacillales;Enterococcaceae;Enterococcus
DENOVO105	Bacteria
DENOVO106	Bacteria;Firmicutes
DENOVO107	Bacteria
DENOVO108	Bacteria;Firmicutes;Clostridia;Clostridiales;Lachnospiraceae;Lachnospiracea_incertae_sedis
DENOVO109	Bacteria;Firmicutes;Clostridia;Clostridiales;Lachnospiraceae
DENOVO110	Bacteria
DENOVO111	Bacteria
DENOVO112	Bacteria;Firmicutes;Clostridia;Clostridiales;Lachnospiraceae
DENOVO113	Bacteria;Firmicutes;Clostridia;Clostridiales;Ruminococcaceae
DENOVO114	Bacteria
DENOVO115	Bacteria;Firmicutes;Clostridia;Clostridiales;Ruminococcaceae
DENOVO116	Bacteria;Bacteroidetes;Bacteroidia;Bacteroidales;Porphyromonadaceae
DENOVO117	Bacteria;Firmicutes;Clostridia;Clostridiales;Lachnospiraceae
DENOVO118	Bacteria
DENOVO119	Bacteria;Firmicutes;Clostridia;Clostridiales;Ruminococcaceae;Anaerotruncus
DENOVO120	Bacteria;Bacteroidetes
DENOVO121	Bacteria;Firmicutes;Clostridia;Clostridiales;Lachnospiraceae
DENOVO122	Bacteria;Bacteroidetes;Bacteroidia;Bacteroidales;Rikenellaceae;Alistipes
DENOVO123	Bacteria
DENOVO124	Bacteria
DENOVO125	Bacteria
DENOVO126	Bacteria;Firmicutes;Clostridia;Clostridiales;Lachnospiraceae
DENOVO127	Bacteria;Bacteroidetes
DENOVO128	Bacteria;Firmicutes;Bacilli;Lactobacillales;Enterococcaceae;Enterococcus
DENOVO129	Bacteria;Firmicutes;Clostridia;Clostridiales;Ruminococcaceae
DENOVO130	Bacteria;Firmicutes;Bacilli;Lactobacillales;Lactobacillaceae;Lactobacillus
DENOVO131	Bacteria;Bacteroidetes
DENOVO132	Bacteria;Firmicutes;Clostridia;Clostridiales;Ruminococcaceae
DENOVO133	Bacteria;Firmicutes;Clostridia;Clostridiales;Lachnospiraceae
DENOVO134	Bacteria;Bacteroidetes;Bacteroidia;Bacteroidales
DENOVO135	Bacteria;Firmicutes;Clostridia;Clostridiales
DENOVO136	Bacteria;Bacteroidetes
DENOVO137	Bacteria;Firmicutes;Clostridia;Clostridiales;Lachnospiraceae
DENOVO138	Bacteria
DENOVO139	Bacteria;Firmicutes;Clostridia;Clostridiales;Lachnospiraceae
DENOVO140	Bacteria;Bacteroidetes;Bacteroidia;Bacteroidales
DENOVO141	Bacteria;Firmicutes;Clostridia;Clostridiales;Lachnospiraceae;Clostridium XlVb
DENOVO142	Bacteria;Firmicutes;Clostridia;Clostridiales
DENOVO143	Bacteria;Firmicutes;Clostridia;Clostridiales
DENOVO144	Bacteria;Firmicutes;Clostridia;Clostridiales;Lachnospiraceae
DENOVO145	Bacteria;Firmicutes;Clostridia;Clostridiales;Lachnospiraceae
DENOVO146	Bacteria;Candidatus Saccharibacteria;Saccharibacteria_genera_incertae_sedis;Saccharibacteria_genera_incertae_sedis;Saccharibacteria_genera_incertae_sedis;Saccharibacteria_genera_incertae_sedis
DENOVO147	Bacteria;Bacteroidetes;Bacteroidia;Bacteroidales;Rikenellaceae;Alistipes
DENOVO148	Bacteria;Firmicutes;Clostridia;Clostridiales;Lachnospiraceae
DENOVO149	Bacteria;Bacteroidetes
DENOVO150	Bacteria;Firmicutes;Clostridia;Clostridiales;Lachnospiraceae
DENOVO151	Bacteria;Firmicutes;Clostridia;Clostridiales
DENOVO152	Bacteria;Firmicutes;Clostridia;Clostridiales;Lachnospiraceae
DENOVO153	Bacteria;Bacteroidetes;Bacteroidia;Bacteroidales
DENOVO154	Bacteria;Firmicutes;Clostridia;Clostridiales;Lachnospiraceae;Roseburia
DENOVO155	Bacteria;Firmicutes;Clostridia
DENOVO156	Bacteria
DENOVO157	Unclassified
DENOVO158	Bacteria;Firmicutes;Bacilli;Bacillales;Staphylococcaceae;Staphylococcus
DENOVO159	Bacteria;Firmicutes;Clostridia;Clostridiales;Ruminococcaceae
DENOVO160	Bacteria;Bacteroidetes
DENOVO161	Bacteria;Firmicutes;Clostridia;Clostridiales;Lachnospiraceae
DENOVO162	Bacteria
DENOVO163	Bacteria;Actinobacteria;Actinobacteria
DENOVO164	Bacteria;Proteobacteria;Betaproteobacteria;Burkholderiales;Sutterellaceae;Parasutterella
DENOVO165	Bacteria;Firmicutes;Clostridia;Clostridiales;Lachnospiraceae
DENOVO166	Bacteria
DENOVO167	Bacteria;Firmicutes;Clostridia;Clostridiales;Lachnospiraceae
DENOVO168	Bacteria;Firmicutes;Erysipelotrichia;Erysipelotrichales;Erysipelotrichaceae
DENOVO169	Bacteria;Bacteroidetes
DENOVO170	Bacteria
DENOVO171	Bacteria
DENOVO172	Bacteria;Firmicutes;Clostridia;Clostridiales;Lachnospiraceae
DENOVO173	Bacteria;Firmicutes;Clostridia;Clostridiales;Lachnospiraceae
DENOVO174	Bacteria;Actinobacteria;Actinobacteria;Coriobacteriales;Coriobacteriaceae;Olsenella
DENOVO175	Bacteria
DENOVO176	Bacteria;Bacteroidetes
DENOVO177	Bacteria
DENOVO178	Bacteria;Bacteroidetes
DENOVO179	Bacteria
DENOVO180	Bacteria;Firmicutes;Clostridia;Clostridiales;Lachnospiraceae
DENOVO181	Bacteria
DENOVO182	Bacteria;Firmicutes;Clostridia;Clostridiales;Ruminococcaceae
DENOVO183	Bacteria;Firmicutes;Clostridia;Clostridiales;Lachnospiraceae
DENOVO184	Bacteria;Firmicutes;Clostridia;Clostridiales
DENOVO185	Bacteria;Firmicutes
DENOVO186	Bacteria;Firmicutes;Clostridia;Clostridiales;Ruminococcaceae
DENOVO187	Bacteria;Firmicutes;Clostridia;Clostridiales;Ruminococcaceae
DENOVO188	Bacteria;Bacteroidetes
DENOVO189	Bacteria;Firmicutes;Clostridia;Clostridiales;Lachnospiraceae
DENOVO190	Bacteria
DENOVO191	Bacteria
DENOVO192	Bacteria;Firmicutes;Clostridia;Clostridiales
DENOVO193	Bacteria;Bacteroidetes;Bacteroidia;Bacteroidales
DENOVO194	Bacteria
DENOVO195	Bacteria;Tenericutes;Mollicutes;Anaeroplasmatales;Anaeroplasmataceae;Anaeroplasma
DENOVO196	Bacteria
DENOVO197	Bacteria
DENOVO198	Bacteria;Bacteroidetes;Bacteroidia;Bacteroidales
DENOVO199	Bacteria
DENOVO200	Bacteria
DENOVO201	Bacteria
DENOVO202	Bacteria
DENOVO203	Bacteria
DENOVO204	Bacteria
DENOVO205	Bacteria;Firmicutes;Clostridia;Clostridiales;Lachnospiraceae
DENOVO206	Bacteria;Firmicutes;Clostridia;Clostridiales
DENOVO207	Bacteria
DENOVO208	Bacteria;Firmicutes;Clostridia;Clostridiales;Lachnospiraceae
DENOVO209	Bacteria;Firmicutes;Clostridia;Clostridiales
DENOVO210	Bacteria
DENOVO211	Bacteria;Bacteroidetes;Bacteroidia;Bacteroidales
DENOVO212	Bacteria;Actinobacteria;Actinobacteria;Bifidobacteriales;Bifidobacteriaceae;Bifidobacterium
DENOVO213	Bacteria;Firmicutes;Clostridia;Clostridiales;Lachnospiraceae
DENOVO214	Bacteria
DENOVO215	Bacteria;Firmicutes;Clostridia;Clostridiales
DENOVO216	Bacteria;Firmicutes;Clostridia;Clostridiales;Ruminococcaceae
DENOVO217	Bacteria;Actinobacteria;Actinobacteria;Coriobacteriales;Coriobacteriaceae;Enterorhabdus
DENOVO218	Bacteria;Firmicutes;Clostridia;Clostridiales
DENOVO219	Bacteria;Firmicutes;Clostridia;Clostridiales;Ruminococcaceae
DENOVO220	Bacteria;Firmicutes;Clostridia;Clostridiales
DENOVO221	Bacteria;Firmicutes;Clostridia;Clostridiales;Lachnospiraceae
DENOVO222	Bacteria;Firmicutes;Clostridia;Clostridiales
DENOVO223	Bacteria
DENOVO224	Bacteria;Firmicutes;Clostridia;Clostridiales;Ruminococcaceae
DENOVO225	Bacteria;Bacteroidetes
DENOVO226	Bacteria;Firmicutes;Clostridia;Clostridiales;Lachnospiraceae;Lachnospiracea_incertae_sedis
DENOVO227	Bacteria;Bacteroidetes
DENOVO228	Bacteria;Firmicutes;Clostridia;Clostridiales;Lachnospiraceae
DENOVO229	Bacteria;Firmicutes;Clostridia;Clostridiales;Lachnospiraceae
DENOVO230	Bacteria;Firmicutes;Clostridia;Clostridiales
DENOVO231	Bacteria;Firmicutes;Clostridia;Clostridiales;Ruminococcaceae
DENOVO232	Bacteria;Firmicutes;Clostridia;Clostridiales;Lachnospiraceae
DENOVO233	Bacteria;Firmicutes;Clostridia;Clostridiales
DENOVO234	Bacteria;Actinobacteria;Actinobacteria;Coriobacteriales;Coriobacteriaceae;Enterorhabdus
DENOVO235	Bacteria
DENOVO236	Bacteria;Firmicutes;Clostridia;Clostridiales;Ruminococcaceae;Gemmiger
DENOVO237	Bacteria;Firmicutes;Clostridia;Clostridiales;Lachnospiraceae;Lachnospiracea_incertae_sedis
DENOVO238	Bacteria;Proteobacteria;Betaproteobacteria;Burkholderiales;Sutterellaceae;Parasutterella
DENOVO239	Bacteria;Bacteroidetes;Bacteroidia;Bacteroidales;Porphyromonadaceae
DENOVO240	Bacteria;Firmicutes;Clostridia;Clostridiales;Lachnospiraceae
DENOVO241	Bacteria
DENOVO242	Bacteria
DENOVO243	Bacteria;Firmicutes;Clostridia;Clostridiales;Lachnospiraceae
DENOVO244	Bacteria;Firmicutes;Clostridia;Clostridiales;Ruminococcaceae;Clostridium IV
DENOVO245	Bacteria;Firmicutes;Clostridia;Clostridiales;Ruminococcaceae
DENOVO246	Bacteria
DENOVO247	Bacteria;Firmicutes;Clostridia;Clostridiales;Lachnospiraceae
DENOVO248	Bacteria;Firmicutes
DENOVO249	Bacteria
DENOVO250	Bacteria;Firmicutes;Clostridia;Clostridiales;Lachnospiraceae
DENOVO251	Bacteria
DENOVO252	Bacteria;Firmicutes;Clostridia;Clostridiales;Lachnospiraceae;Dorea
DENOVO253	Bacteria;Firmicutes;Clostridia;Clostridiales;Lachnospiraceae;Blautia
DENOVO254	Bacteria;Bacteroidetes
DENOVO255	Bacteria
DENOVO256	Bacteria;Bacteroidetes;Bacteroidia;Bacteroidales;Bacteroidaceae;Bacteroides
DENOVO257	Bacteria;Firmicutes;Clostridia;Clostridiales;Lachnospiraceae
DENOVO258	Bacteria;Firmicutes;Clostridia;Clostridiales;Lachnospiraceae
DENOVO259	Bacteria;Firmicutes;Clostridia;Clostridiales
DENOVO260	Bacteria
DENOVO261	Bacteria
DENOVO262	Bacteria;Bacteroidetes;Bacteroidia;Bacteroidales;Porphyromonadaceae
DENOVO263	Bacteria;Firmicutes;Clostridia;Clostridiales;Lachnospiraceae
DENOVO264	Bacteria;Bacteroidetes
DENOVO265	Bacteria;Firmicutes;Clostridia;Clostridiales;Ruminococcaceae
DENOVO266	Bacteria;Firmicutes;Bacilli;Lactobacillales;Streptococcaceae;Streptococcus
DENOVO267	Bacteria;Actinobacteria;Actinobacteria;Bifidobacteriales;Bifidobacteriaceae;Bifidobacterium
DENOVO268	Bacteria
DENOVO269	Bacteria;Firmicutes;Clostridia;Clostridiales;Lachnospiraceae
DENOVO270	Bacteria;Firmicutes;Erysipelotrichia;Erysipelotrichales;Erysipelotrichaceae;Erysipelotrichaceae_incertae_sedis
DENOVO271	Bacteria
DENOVO272	Bacteria;Firmicutes;Clostridia;Clostridiales
DENOVO273	Bacteria;Firmicutes;Clostridia;Clostridiales;Ruminococcaceae
DENOVO274	Bacteria;Firmicutes;Clostridia;Clostridiales;Ruminococcaceae
DENOVO275	Bacteria;Proteobacteria;Gammaproteobacteria;Enterobacteriales;Enterobacteriaceae;Klebsiella
DENOVO276	Bacteria;Firmicutes;Clostridia;Clostridiales;Ruminococcaceae
DENOVO277	Bacteria;Firmicutes;Clostridia;Clostridiales;Lachnospiraceae
DENOVO278	Bacteria;Firmicutes;Clostridia;Clostridiales;Lachnospiraceae
DENOVO279	Bacteria;Bacteroidetes
DENOVO280	Bacteria;Bacteroidetes;Bacteroidia;Bacteroidales;Porphyromonadaceae
DENOVO281	Bacteria;Bacteroidetes
DENOVO282	Bacteria;Firmicutes;Clostridia;Clostridiales;Lachnospiraceae
DENOVO283	Bacteria;Firmicutes;Clostridia;Clostridiales;Lachnospiraceae
DENOVO284	Bacteria;Firmicutes;Clostridia;Clostridiales;Lachnospiraceae
DENOVO285	Bacteria;Actinobacteria;Actinobacteria;Coriobacteriales;Coriobacteriaceae
DENOVO286	Bacteria;Actinobacteria;Actinobacteria;Bifidobacteriales;Bifidobacteriaceae;Bifidobacterium
DENOVO287	Bacteria;Bacteroidetes;Bacteroidia;Bacteroidales;Bacteroidaceae;Bacteroides
DENOVO288	Bacteria;Fusobacteria;Fusobacteriia;Fusobacteriales;Fusobacteriaceae
DENOVO289	Bacteria
DENOVO290	Bacteria;Bacteroidetes
DENOVO291	Bacteria;Firmicutes;Clostridia;Clostridiales;Lachnospiraceae
DENOVO292	Bacteria;Firmicutes;Clostridia;Clostridiales;Ruminococcaceae
DENOVO293	Bacteria;Bacteroidetes;Bacteroidia;Bacteroidales;Porphyromonadaceae;Parabacteroides
DENOVO294	Bacteria;Firmicutes;Clostridia;Clostridiales;Ruminococcaceae
DENOVO295	Bacteria;Firmicutes;Clostridia;Clostridiales;Lachnospiraceae
DENOVO296	Bacteria;Firmicutes;Clostridia;Clostridiales;Lachnospiraceae
DENOVO297	Bacteria
DENOVO298	Bacteria;Actinobacteria;Actinobacteria;Bifidobacteriales;Bifidobacteriaceae;Bifidobacterium
DENOVO299	Bacteria;Firmicutes;Clostridia;Clostridiales;Lachnospiraceae
DENOVO300	Bacteria;Actinobacteria;Actinobacteria;Coriobacteriales;Coriobacteriaceae
DENOVO301	Bacteria
DENOVO302	Bacteria
DENOVO303	Bacteria;Firmicutes;Clostridia;Clostridiales;Lachnospiraceae
DENOVO304	Bacteria;Firmicutes;Clostridia;Clostridiales;Lachnospiraceae
DENOVO305	Bacteria
DENOVO306	Bacteria
DENOVO307	Bacteria;Firmicutes
DENOVO308	Bacteria;Firmicutes;Clostridia;Clostridiales
DENOVO309	Bacteria;Firmicutes;Clostridia;Clostridiales;Lachnospiraceae
DENOVO310	Bacteria;Firmicutes;Clostridia;Clostridiales;Lachnospiraceae
DENOVO311	Bacteria
DENOVO312	Bacteria;Firmicutes;Clostridia
DENOVO313	Bacteria;Firmicutes;Clostridia;Clostridiales
DENOVO314	Bacteria;Firmicutes;Erysipelotrichia;Erysipelotrichales;Erysipelotrichaceae;Erysipelotrichaceae_incertae_sedis
DENOVO315	Bacteria;Firmicutes;Clostridia;Clostridiales;Lachnospiraceae
DENOVO316	Bacteria
DENOVO317	Bacteria;Firmicutes;Clostridia;Clostridiales;Lachnospiraceae
DENOVO318	Bacteria;Bacteroidetes
DENOVO319	Bacteria;Firmicutes;Clostridia;Clostridiales;Eubacteriaceae
DENOVO320	Bacteria
DENOVO321	Bacteria;Firmicutes;Clostridia;Clostridiales;Lachnospiraceae
DENOVO322	Bacteria;Firmicutes;Clostridia;Clostridiales;Lachnospiraceae
DENOVO323	Bacteria;Firmicutes;Clostridia;Clostridiales;Lachnospiraceae
DENOVO324	Bacteria;Actinobacteria;Actinobacteria;Bifidobacteriales;Bifidobacteriaceae;Bifidobacterium
DENOVO325	Bacteria;Firmicutes;Clostridia;Clostridiales;Lachnospiraceae;Roseburia
DENOVO326	Bacteria;Firmicutes;Clostridia;Clostridiales;Lachnospiraceae
DENOVO327	Bacteria;Firmicutes;Clostridia;Clostridiales;Lachnospiraceae
DENOVO328	Bacteria;Actinobacteria;Actinobacteria;Bifidobacteriales;Bifidobacteriaceae;Bifidobacterium
DENOVO329	Bacteria
DENOVO330	Bacteria;Firmicutes;Clostridia;Clostridiales;Lachnospiraceae
DENOVO331	Bacteria;Firmicutes;Negativicutes;Selenomonadales;Veillonellaceae;Veillonella
DENOVO332	Bacteria
DENOVO333	Bacteria;Firmicutes;Bacilli;Bacillales;Staphylococcaceae;Staphylococcus
DENOVO334	Bacteria;Bacteroidetes
DENOVO335	Bacteria;Bacteroidetes
DENOVO336	Bacteria
DENOVO337	Bacteria;Bacteroidetes;Bacteroidia;Bacteroidales;Porphyromonadaceae;Odoribacter
DENOVO338	Bacteria;Bacteroidetes
DENOVO339	Bacteria
DENOVO340	Bacteria;Bacteroidetes;Bacteroidia;Bacteroidales
DENOVO341	Bacteria
DENOVO342	Bacteria;Firmicutes;Clostridia;Clostridiales;Lachnospiraceae
DENOVO343	Bacteria;Bacteroidetes;Bacteroidia;Bacteroidales;Prevotellaceae
DENOVO344	Bacteria;Bacteroidetes;Bacteroidia;Bacteroidales
DENOVO345	Bacteria
DENOVO346	Bacteria;Firmicutes;Clostridia;Clostridiales;Ruminococcaceae
DENOVO347	Bacteria;Firmicutes;Clostridia
DENOVO348	Bacteria;Firmicutes;Clostridia;Clostridiales;Ruminococcaceae
DENOVO349	Bacteria;Bacteroidetes;Bacteroidia;Bacteroidales;Bacteroidaceae;Bacteroides
DENOVO350	Bacteria
DENOVO351	Bacteria;Firmicutes;Clostridia;Clostridiales;Ruminococcaceae;Oscillibacter
DENOVO352	Bacteria;Firmicutes;Clostridia;Clostridiales;Lachnospiraceae
DENOVO353	Bacteria
DENOVO354	Bacteria
DENOVO355	Bacteria;Actinobacteria;Actinobacteria;Coriobacteriales;Coriobacteriaceae
DENOVO356	Bacteria;Firmicutes;Clostridia;Clostridiales;Lachnospiraceae
DENOVO357	Bacteria;Firmicutes;Clostridia;Clostridiales;Lachnospiraceae
DENOVO358	Bacteria
DENOVO359	Bacteria;Bacteroidetes;Bacteroidia;Bacteroidales;Rikenellaceae;Alistipes
DENOVO360	Bacteria;Firmicutes;Clostridia;Clostridiales;Ruminococcaceae;Oscillibacter
DENOVO361	Bacteria;Firmicutes;Clostridia;Clostridiales;Lachnospiraceae
DENOVO362	Bacteria
DENOVO363	Bacteria;Proteobacteria
DENOVO364	Bacteria
DENOVO365	Bacteria;Firmicutes;Clostridia;Clostridiales;Lachnospiraceae
DENOVO366	Bacteria;Firmicutes;Clostridia;Clostridiales;Lachnospiraceae
DENOVO367	Bacteria;Firmicutes;Negativicutes;Selenomonadales;Veillonellaceae;Dialister
DENOVO368	Bacteria;Firmicutes;Erysipelotrichia;Erysipelotrichales;Erysipelotrichaceae
DENOVO369	Bacteria
DENOVO370	Bacteria;Firmicutes;Clostridia;Clostridiales;Lachnospiraceae
DENOVO371	Bacteria;Firmicutes;Clostridia;Clostridiales;Lachnospiraceae
DENOVO372	Bacteria;Bacteroidetes;Bacteroidia;Bacteroidales;Bacteroidaceae;Bacteroides
DENOVO373	Bacteria;Bacteroidetes;Bacteroidia;Bacteroidales;Prevotellaceae
DENOVO374	Bacteria;Bacteroidetes;Bacteroidia;Bacteroidales;Rikenellaceae;Alistipes
DENOVO375	Bacteria;Bacteroidetes
DENOVO376	Bacteria;Firmicutes;Clostridia;Clostridiales;Lachnospiraceae
DENOVO377	Bacteria
DENOVO378	Bacteria;Firmicutes;Clostridia;Clostridiales;Lachnospiraceae
DENOVO379	Bacteria;Firmicutes;Bacilli;Bacillales;Staphylococcaceae;Jeotgalicoccus
DENOVO380	Bacteria;Bacteroidetes;Bacteroidia;Bacteroidales;Bacteroidaceae;Bacteroides
DENOVO381	Bacteria;Bacteroidetes;Bacteroidia;Bacteroidales
DENOVO382	Bacteria;Firmicutes;Clostridia;Clostridiales;Lachnospiraceae;Lachnospiracea_incertae_sedis
DENOVO383	Bacteria;Firmicutes;Clostridia;Clostridiales;Lachnospiraceae
DENOVO384	Bacteria;Firmicutes;Clostridia;Clostridiales;Lachnospiraceae
DENOVO385	Bacteria;Firmicutes;Clostridia;Clostridiales;Lachnospiraceae
DENOVO386	Bacteria;Firmicutes;Clostridia;Clostridiales;Lachnospiraceae
DENOVO387	Bacteria;Actinobacteria;Actinobacteria
DENOVO388	Bacteria;Proteobacteria;Gammaproteobacteria;Enterobacteriales;Enterobacteriaceae
DENOVO389	Bacteria;Firmicutes;Clostridia;Clostridiales;Lachnospiraceae
DENOVO390	Bacteria
DENOVO391	Bacteria;Actinobacteria;Actinobacteria;Coriobacteriales;Coriobacteriaceae;Collinsella
DENOVO392	Bacteria;Firmicutes;Clostridia;Clostridiales;Ruminococcaceae
DENOVO393	Bacteria;Firmicutes;Clostridia;Clostridiales;Lachnospiraceae
DENOVO394	Bacteria;Firmicutes;Clostridia;Clostridiales;Lachnospiraceae
DENOVO395	Bacteria;Bacteroidetes;Bacteroidia;Bacteroidales;Bacteroidaceae;Bacteroides
DENOVO396	Bacteria;Bacteroidetes;Bacteroidia;Bacteroidales;Rikenellaceae;Alistipes
DENOVO397	Bacteria;Firmicutes;Clostridia;Clostridiales;Lachnospiraceae
DENOVO398	Bacteria;Firmicutes;Clostridia;Clostridiales;Lachnospiraceae
DENOVO399	Bacteria;Firmicutes;Clostridia;Clostridiales;Lachnospiraceae
DENOVO400	Bacteria
DENOVO401	Bacteria;Firmicutes;Clostridia;Clostridiales;Lachnospiraceae
DENOVO402	Bacteria;Bacteroidetes
DENOVO403	Bacteria
DENOVO404	Bacteria;Bacteroidetes;Bacteroidia;Bacteroidales;Prevotellaceae
DENOVO405	Bacteria;Bacteroidetes;Bacteroidia;Bacteroidales
DENOVO406	Bacteria
DENOVO407	Bacteria
DENOVO408	Bacteria;Bacteroidetes;Bacteroidia;Bacteroidales;Porphyromonadaceae
DENOVO409	Bacteria;Firmicutes;Clostridia;Clostridiales
DENOVO410	Bacteria;Bacteroidetes
DENOVO411	Bacteria;Actinobacteria;Actinobacteria;Coriobacteriales;Coriobacteriaceae
DENOVO412	Bacteria;Firmicutes;Clostridia;Clostridiales;Ruminococcaceae;Oscillibacter
DENOVO413	Bacteria;Bacteroidetes;Bacteroidia;Bacteroidales
DENOVO414	Bacteria;Firmicutes;Clostridia;Clostridiales;Lachnospiraceae
DENOVO415	Bacteria
DENOVO416	Bacteria;Firmicutes;Clostridia;Clostridiales;Lachnospiraceae
DENOVO417	Bacteria
DENOVO418	Bacteria
DENOVO419	Bacteria;Firmicutes;Clostridia;Clostridiales;Lachnospiraceae;Lachnospiracea_incertae_sedis
DENOVO420	Bacteria
DENOVO421	Bacteria
DENOVO422	Bacteria;Actinobacteria;Actinobacteria;Actinomycetales;Propionibacteriaceae;Propionibacterium
DENOVO423	Bacteria
DENOVO424	Bacteria;Bacteroidetes
DENOVO425	Bacteria;Proteobacteria;Gammaproteobacteria;Enterobacteriales;Enterobacteriaceae
DENOVO426	Bacteria;Firmicutes;Bacilli;Bacillales;Staphylococcaceae;Staphylococcus
DENOVO427	Bacteria;Firmicutes;Clostridia;Clostridiales;Lachnospiraceae
DENOVO428	Bacteria;Bacteroidetes
DENOVO429	Bacteria;Firmicutes;Clostridia;Clostridiales
DENOVO430	Bacteria;Firmicutes;Bacilli;Lactobacillales;Lactobacillaceae;Lactobacillus
DENOVO431	Bacteria;Firmicutes;Clostridia;Clostridiales;Lachnospiraceae
DENOVO432	Bacteria
DENOVO433	Bacteria;Firmicutes
DENOVO434	Bacteria;Bacteroidetes;Bacteroidia;Bacteroidales
DENOVO435	Bacteria;Proteobacteria;Betaproteobacteria;Burkholderiales;Alcaligenaceae;Alcaligenes
DENOVO436	Bacteria;Bacteroidetes
DENOVO437	Bacteria;Bacteroidetes;Bacteroidia;Bacteroidales;Porphyromonadaceae;Parabacteroides
DENOVO438	Bacteria;Bacteroidetes;Bacteroidia;Bacteroidales;Rikenellaceae;Alistipes
DENOVO439	Bacteria;Firmicutes;Clostridia;Clostridiales;Lachnospiraceae
DENOVO440	Bacteria;Firmicutes;Clostridia;Clostridiales
DENOVO441	Bacteria;Actinobacteria;Actinobacteria;Coriobacteriales;Coriobacteriaceae
DENOVO442	Bacteria
DENOVO443	Bacteria;Firmicutes;Clostridia;Clostridiales;Lachnospiraceae
DENOVO444	Bacteria;Proteobacteria;Gammaproteobacteria;Enterobacteriales;Enterobacteriaceae;Klebsiella
DENOVO445	Bacteria
DENOVO446	Bacteria;Bacteroidetes;Bacteroidia;Bacteroidales;Bacteroidaceae;Bacteroides
DENOVO447	Bacteria;Firmicutes;Clostridia;Clostridiales;Lachnospiraceae
DENOVO448	Bacteria
DENOVO449	Bacteria;Firmicutes;Bacilli;Lactobacillales;Lactobacillaceae;Lactobacillus
DENOVO450	Bacteria;Firmicutes;Negativicutes;Selenomonadales;Veillonellaceae;Veillonella
DENOVO451	Bacteria;Firmicutes;Clostridia;Clostridiales;Lachnospiraceae
DENOVO452	Bacteria;Firmicutes;Clostridia;Clostridiales;Lachnospiraceae
DENOVO453	Bacteria;Firmicutes;Clostridia;Clostridiales
DENOVO454	Bacteria;Bacteroidetes;Bacteroidia;Bacteroidales
DENOVO455	Bacteria;Firmicutes;Clostridia;Clostridiales;Lachnospiraceae
DENOVO456	Bacteria
DENOVO457	Bacteria;Bacteroidetes
DENOVO458	Bacteria;Actinobacteria;Actinobacteria;Coriobacteriales;Coriobacteriaceae;Parvibacter
DENOVO459	Bacteria;Bacteroidetes;Bacteroidia;Bacteroidales;Bacteroidaceae;Bacteroides
DENOVO460	Bacteria
DENOVO461	Bacteria;Firmicutes;Clostridia;Clostridiales;Ruminococcaceae;Ruminococcus
DENOVO462	Bacteria;Proteobacteria;Gammaproteobacteria;Enterobacteriales;Enterobacteriaceae;Serratia
DENOVO463	Bacteria;Firmicutes;Clostridia;Clostridiales
DENOVO464	Bacteria;Bacteroidetes;Bacteroidia;Bacteroidales
DENOVO465	Bacteria;Bacteroidetes;Bacteroidia;Bacteroidales;Bacteroidaceae;Bacteroides
DENOVO466	Bacteria;Firmicutes;Clostridia;Clostridiales;Lachnospiraceae
DENOVO467	Bacteria;Firmicutes;Clostridia;Clostridiales
DENOVO468	Bacteria
DENOVO469	Bacteria;Actinobacteria;Actinobacteria;Actinomycetales;Corynebacteriaceae;Corynebacterium
DENOVO470	Bacteria;Firmicutes;Clostridia;Clostridiales;Lachnospiraceae
DENOVO471	Bacteria;Firmicutes;Clostridia;Clostridiales;Ruminococcaceae
DENOVO472	Bacteria;Firmicutes
DENOVO473	Bacteria;Bacteroidetes;Bacteroidia;Bacteroidales;Prevotellaceae;Paraprevotella
DENOVO474	Bacteria;Firmicutes;Clostridia;Clostridiales;Lachnospiraceae
DENOVO475	Bacteria;Firmicutes;Clostridia;Clostridiales;Lachnospiraceae
DENOVO476	Bacteria;Firmicutes;Erysipelotrichia;Erysipelotrichales;Erysipelotrichaceae;Erysipelotrichaceae_incertae_sedis
DENOVO477	Bacteria;Proteobacteria;Gammaproteobacteria;Pseudomonadales;Moraxellaceae;Acinetobacter
DENOVO478	Bacteria
DENOVO479	Bacteria;Firmicutes
DENOVO480	Bacteria;Firmicutes
DENOVO481	Bacteria
DENOVO482	Bacteria;Actinobacteria;Actinobacteria;Coriobacteriales;Coriobacteriaceae;Slackia
DENOVO483	Bacteria;Firmicutes;Clostridia;Clostridiales;Lachnospiraceae
DENOVO484	Bacteria;Firmicutes;Clostridia;Clostridiales;Lachnospiraceae
DENOVO485	Bacteria;Firmicutes;Clostridia;Clostridiales
DENOVO486	Bacteria;Bacteroidetes;Bacteroidia;Bacteroidales;Prevotellaceae;Prevotella
DENOVO487	Bacteria
DENOVO488	Bacteria;Firmicutes
DENOVO489	Bacteria;Firmicutes;Clostridia;Clostridiales;Ruminococcaceae
DENOVO490	Bacteria;Firmicutes;Clostridia;Clostridiales;Lachnospiraceae
DENOVO491	Bacteria
DENOVO492	Bacteria;Firmicutes;Bacilli;Lactobacillales;Lactobacillaceae;Lactobacillus
DENOVO493	Bacteria;Firmicutes
DENOVO494	Bacteria;Firmicutes;Clostridia;Clostridiales;Lachnospiraceae
DENOVO495	Bacteria;Firmicutes;Clostridia;Clostridiales;Lachnospiraceae
DENOVO496	Bacteria;Firmicutes;Clostridia;Clostridiales
DENOVO497	Bacteria
DENOVO498	Bacteria;Firmicutes;Clostridia;Clostridiales;Lachnospiraceae
DENOVO499	Bacteria;Firmicutes;Clostridia;Clostridiales
DENOVO500	Bacteria;Firmicutes;Clostridia;Clostridiales
DENOVO501	Bacteria;Bacteroidetes;Bacteroidia;Bacteroidales;Porphyromonadaceae
DENOVO502	Bacteria;Firmicutes;Clostridia;Clostridiales;Lachnospiraceae
DENOVO503	Bacteria;Firmicutes;Erysipelotrichia;Erysipelotrichales;Erysipelotrichaceae;Clostridium XVIII
DENOVO504	Bacteria;Firmicutes;Clostridia;Clostridiales;Lachnospiraceae
DENOVO505	Bacteria;Firmicutes;Clostridia;Clostridiales;Lachnospiraceae
DENOVO506	Bacteria;Firmicutes;Clostridia;Clostridiales
DENOVO507	Bacteria;Proteobacteria;Betaproteobacteria;Burkholderiales;Oxalobacteraceae
DENOVO508	Bacteria
DENOVO509	Bacteria;Fusobacteria;Fusobacteriia;Fusobacteriales;Fusobacteriaceae;Fusobacterium
DENOVO510	Bacteria;Proteobacteria;Gammaproteobacteria;Pasteurellales;Pasteurellaceae;Haemophilus
DENOVO511	Bacteria;Firmicutes;Bacilli;Lactobacillales;Lactobacillaceae;Lactobacillus
DENOVO512	Bacteria;Firmicutes;Clostridia;Clostridiales;Lachnospiraceae
DENOVO513	Bacteria;Firmicutes;Clostridia;Clostridiales;Lachnospiraceae
DENOVO514	Bacteria;Bacteroidetes
DENOVO515	Bacteria;Firmicutes;Clostridia;Clostridiales;Lachnospiraceae
DENOVO516	Bacteria;Bacteroidetes;Bacteroidia;Bacteroidales;Bacteroidaceae;Bacteroides
DENOVO517	Bacteria;Firmicutes;Clostridia;Clostridiales;Ruminococcaceae
DENOVO518	Bacteria;Firmicutes;Clostridia;Clostridiales;Ruminococcaceae
DENOVO519	Bacteria;Bacteroidetes;Bacteroidia;Bacteroidales
DENOVO520	Bacteria;Bacteroidetes;Bacteroidia;Bacteroidales
DENOVO521	Bacteria;Actinobacteria;Actinobacteria;Actinomycetales;Corynebacteriaceae;Corynebacterium
DENOVO522	Bacteria;Firmicutes;Clostridia;Clostridiales;Lachnospiraceae
DENOVO523	Bacteria;Firmicutes;Clostridia;Clostridiales;Ruminococcaceae
DENOVO524	Bacteria;Firmicutes;Clostridia;Clostridiales;Ruminococcaceae
DENOVO525	Bacteria;Firmicutes;Clostridia;Clostridiales;Lachnospiraceae
DENOVO526	Bacteria;Firmicutes;Clostridia;Clostridiales;Lachnospiraceae
DENOVO527	Bacteria;Firmicutes;Negativicutes;Selenomonadales;Veillonellaceae;Megamonas
DENOVO528	Bacteria;Firmicutes;Clostridia;Clostridiales;Lachnospiraceae
DENOVO529	Bacteria;Firmicutes;Clostridia;Clostridiales;Ruminococcaceae
DENOVO530	Bacteria
DENOVO531	Bacteria;Bacteroidetes
DENOVO532	Bacteria;Firmicutes;Clostridia;Clostridiales;Ruminococcaceae
DENOVO533	Bacteria;Firmicutes;Clostridia;Clostridiales;Lachnospiraceae
DENOVO534	Bacteria;Firmicutes;Negativicutes;Selenomonadales;Veillonellaceae;Dialister
DENOVO535	Bacteria;Firmicutes;Clostridia;Clostridiales;Ruminococcaceae;Butyricicoccus
DENOVO536	Bacteria
DENOVO537	Bacteria;Firmicutes;Clostridia;Clostridiales;Lachnospiraceae
DENOVO538	Bacteria;Firmicutes;Clostridia;Clostridiales
DENOVO539	Bacteria;Firmicutes;Clostridia;Clostridiales
DENOVO540	Bacteria;Firmicutes;Clostridia;Clostridiales;Lachnospiraceae
DENOVO541	Bacteria;Firmicutes;Clostridia;Clostridiales;Ruminococcaceae
DENOVO542	Bacteria;Proteobacteria;Gammaproteobacteria;Enterobacteriales;Enterobacteriaceae;Pantoea
DENOVO543	Bacteria;Firmicutes;Negativicutes;Selenomonadales;Veillonellaceae;Veillonella
DENOVO544	Bacteria;Fusobacteria;Fusobacteriia;Fusobacteriales;Fusobacteriaceae
DENOVO545	Bacteria;Proteobacteria;Gammaproteobacteria;Enterobacteriales;Enterobacteriaceae
DENOVO546	Bacteria;Firmicutes
DENOVO547	Bacteria;Firmicutes;Clostridia;Clostridiales;Lachnospiraceae
DENOVO548	Bacteria
DENOVO549	Bacteria
DENOVO550	Bacteria
DENOVO551	Bacteria;Firmicutes;Clostridia;Clostridiales;Lachnospiraceae
DENOVO552	Bacteria;Firmicutes;Clostridia;Clostridiales;Lachnospiraceae
DENOVO553	Bacteria;Actinobacteria;Actinobacteria;Bifidobacteriales;Bifidobacteriaceae;Bifidobacterium
DENOVO554	Bacteria;Firmicutes;Clostridia;Clostridiales
DENOVO555	Bacteria;Proteobacteria;Betaproteobacteria;Burkholderiales;Sutterellaceae;Sutterella
DENOVO556	Bacteria;Firmicutes;Clostridia;Clostridiales;Ruminococcaceae
DENOVO557	Bacteria;Firmicutes;Bacilli;Lactobacillales;Streptococcaceae;Lactococcus
DENOVO558	Bacteria
DENOVO559	Bacteria;Firmicutes;Clostridia;Clostridiales;Lachnospiraceae;Blautia
DENOVO560	Bacteria;Firmicutes;Clostridia;Clostridiales;Lachnospiraceae
DENOVO561	Bacteria;Firmicutes;Clostridia;Clostridiales;Lachnospiraceae
DENOVO562	Bacteria;Firmicutes;Clostridia;Clostridiales;Lachnospiraceae
DENOVO563	Bacteria;Cyanobacteria/Chloroplast;Chloroplast;Chloroplast;Chloroplast;Streptophyta
DENOVO564	Bacteria;Bacteroidetes
DENOVO565	Bacteria
DENOVO566	Bacteria
DENOVO567	Bacteria;Bacteroidetes;Bacteroidia;Bacteroidales;Prevotellaceae
DENOVO568	Bacteria
DENOVO569	Bacteria;Firmicutes;Clostridia;Clostridiales;Ruminococcaceae
DENOVO570	Bacteria;Bacteroidetes;Bacteroidia;Bacteroidales;Bacteroidaceae;Bacteroides
DENOVO571	Bacteria;Bacteroidetes
DENOVO572	Bacteria;Firmicutes;Clostridia;Clostridiales
DENOVO573	Bacteria;Bacteroidetes
DENOVO574	Bacteria
DENOVO575	Bacteria;Firmicutes;Clostridia;Clostridiales;Lachnospiraceae
DENOVO576	Bacteria
DENOVO577	Bacteria;Firmicutes;Clostridia;Clostridiales;Lachnospiraceae
DENOVO578	Bacteria;Bacteroidetes
DENOVO579	Bacteria;Bacteroidetes;Bacteroidia;Bacteroidales
DENOVO580	Bacteria
DENOVO581	Bacteria;Actinobacteria;Actinobacteria;Actinomycetales
DENOVO582	Bacteria;Firmicutes;Clostridia;Clostridiales;Clostridiaceae 1;Clostridium sensu stricto
DENOVO583	Bacteria;Firmicutes;Clostridia;Clostridiales;Lachnospiraceae
DENOVO584	Bacteria;Firmicutes;Clostridia;Clostridiales;Lachnospiraceae
DENOVO585	Bacteria;Firmicutes;Clostridia;Clostridiales
DENOVO586	Bacteria;Firmicutes;Clostridia;Clostridiales;Clostridiaceae 1;Clostridium sensu stricto
DENOVO587	Bacteria;Firmicutes;Bacilli;Lactobacillales;Aerococcaceae;Aerococcus
DENOVO588	Bacteria;Firmicutes
DENOVO589	Bacteria;Firmicutes;Negativicutes;Selenomonadales;Veillonellaceae;Mitsuokella
DENOVO590	Bacteria;Firmicutes;Clostridia;Clostridiales;Ruminococcaceae;Faecalibacterium
DENOVO591	Bacteria;Proteobacteria;Deltaproteobacteria
DENOVO592	Bacteria
DENOVO593	Bacteria
DENOVO594	Bacteria
DENOVO595	Bacteria;Firmicutes;Clostridia;Clostridiales;Lachnospiraceae
DENOVO596	Bacteria;Bacteroidetes;Bacteroidia;Bacteroidales
DENOVO597	Bacteria;Proteobacteria;Betaproteobacteria;Burkholderiales;Comamonadaceae;Variovorax
DENOVO598	Bacteria;Firmicutes;Clostridia;Clostridiales
DENOVO599	Bacteria
DENOVO600	Bacteria;Firmicutes;Clostridia;Clostridiales;Lachnospiraceae
DENOVO601	Bacteria;Firmicutes;Clostridia;Clostridiales;Lachnospiraceae
DENOVO602	Bacteria;Actinobacteria;Actinobacteria;Bifidobacteriales;Bifidobacteriaceae;Bifidobacterium
DENOVO603	Bacteria;Firmicutes;Clostridia;Clostridiales;Lachnospiraceae
DENOVO604	Bacteria;Firmicutes;Clostridia;Clostridiales;Lachnospiraceae
DENOVO605	Bacteria;Firmicutes;Clostridia;Clostridiales;Lachnospiraceae
DENOVO606	Bacteria;Firmicutes;Clostridia;Clostridiales;Lachnospiraceae
DENOVO607	Bacteria
DENOVO608	Bacteria;Firmicutes;Clostridia;Clostridiales;Lachnospiraceae
DENOVO609	Bacteria;Firmicutes;Clostridia;Clostridiales;Lachnospiraceae
DENOVO610	Bacteria;Firmicutes;Clostridia;Clostridiales;Lachnospiraceae
DENOVO611	Bacteria;Firmicutes;Clostridia;Clostridiales
DENOVO612	Bacteria;Firmicutes;Clostridia;Clostridiales;Lachnospiraceae
DENOVO613	Bacteria;Firmicutes;Clostridia;Clostridiales;Clostridiaceae 1
DENOVO614	Bacteria;Firmicutes;Clostridia;Clostridiales;Ruminococcaceae;Clostridium IV
DENOVO615	Bacteria;Firmicutes;Clostridia;Clostridiales;Clostridiaceae 1;Clostridium sensu stricto
DENOVO616	Bacteria;Firmicutes;Clostridia;Clostridiales;Lachnospiraceae
DENOVO617	Bacteria
DENOVO618	Bacteria;Firmicutes;Clostridia;Clostridiales
DENOVO619	Bacteria
DENOVO620	Bacteria;Actinobacteria;Actinobacteria
DENOVO621	Bacteria;Bacteroidetes;Bacteroidia;Bacteroidales
DENOVO622	Bacteria;Proteobacteria;Deltaproteobacteria;Desulfovibrionales;Desulfovibrionaceae;Bilophila
DENOVO623	Bacteria;Firmicutes;Bacilli;Bacillales;Bacillaceae 2;Virgibacillus
DENOVO624	Bacteria;Bacteroidetes
DENOVO625	Bacteria;Bacteroidetes;Bacteroidia;Bacteroidales
DENOVO626	Bacteria;Firmicutes;Clostridia;Clostridiales;Lachnospiraceae
DENOVO627	Bacteria
DENOVO628	Bacteria;Firmicutes;Clostridia;Clostridiales;Lachnospiraceae
DENOVO629	Bacteria;Firmicutes;Clostridia;Clostridiales;Lachnospiraceae;Lachnospiracea_incertae_sedis
DENOVO630	Bacteria;Firmicutes;Clostridia;Clostridiales
DENOVO631	Bacteria;Firmicutes;Clostridia;Clostridiales;Ruminococcaceae;Anaerotruncus
DENOVO632	Bacteria;Bacteroidetes;Bacteroidia;Bacteroidales;Porphyromonadaceae;Odoribacter
DENOVO633	Bacteria;Firmicutes;Clostridia;Clostridiales;Lachnospiraceae
DENOVO634	Bacteria;Actinobacteria;Actinobacteria
DENOVO635	Bacteria
DENOVO636	Bacteria;Firmicutes;Clostridia;Clostridiales;Lachnospiraceae
DENOVO637	Bacteria;Bacteroidetes;Bacteroidia;Bacteroidales
DENOVO638	Bacteria;Bacteroidetes;Bacteroidia;Bacteroidales;Bacteroidaceae;Bacteroides
DENOVO639	Bacteria;Fusobacteria;Fusobacteriia;Fusobacteriales;Fusobacteriaceae;Fusobacterium
DENOVO640	Bacteria;Bacteroidetes;Bacteroidia;Bacteroidales;Bacteroidaceae;Bacteroides
DENOVO641	Bacteria
DENOVO642	Bacteria;Proteobacteria;Gammaproteobacteria;Enterobacteriales;Enterobacteriaceae
DENOVO643	Bacteria
DENOVO644	Bacteria;Bacteroidetes
DENOVO645	Bacteria
DENOVO646	Bacteria
DENOVO647	Bacteria;Bacteroidetes;Bacteroidia;Bacteroidales;Bacteroidaceae;Bacteroides
DENOVO648	Bacteria;Firmicutes;Clostridia;Clostridiales
DENOVO649	Bacteria
DENOVO650	Bacteria;Firmicutes;Clostridia;Clostridiales;Lachnospiraceae
DENOVO651	Bacteria;Firmicutes;Bacilli;Bacillales;Bacillaceae 1;Bacillus
DENOVO652	Bacteria;Firmicutes;Clostridia;Clostridiales;Lachnospiraceae
DENOVO653	Bacteria
DENOVO654	Bacteria;Firmicutes;Clostridia;Clostridiales;Lachnospiraceae
DENOVO655	Bacteria;Firmicutes;Clostridia;Clostridiales
DENOVO656	Bacteria
DENOVO657	Bacteria;Firmicutes;Clostridia;Clostridiales;Ruminococcaceae
DENOVO658	Bacteria;Firmicutes;Clostridia;Clostridiales;Lachnospiraceae
DENOVO659	Bacteria
DENOVO660	Bacteria;Firmicutes;Clostridia;Clostridiales;Lachnospiraceae
DENOVO661	Unclassified
DENOVO662	Bacteria;Firmicutes;Clostridia;Clostridiales;Ruminococcaceae;Oscillibacter
DENOVO663	Bacteria;Bacteroidetes;Bacteroidia;Bacteroidales;Prevotellaceae
DENOVO664	Bacteria;Firmicutes;Clostridia;Clostridiales;Ruminococcaceae
DENOVO665	Bacteria;Firmicutes;Clostridia;Clostridiales;Lachnospiraceae
DENOVO666	Bacteria;Firmicutes;Clostridia;Clostridiales
DENOVO667	Bacteria
DENOVO668	Bacteria;Firmicutes;Negativicutes;Selenomonadales;Veillonellaceae;Mitsuokella
DENOVO669	Bacteria;Firmicutes;Erysipelotrichia;Erysipelotrichales;Erysipelotrichaceae
DENOVO670	Bacteria
DENOVO671	Bacteria;Firmicutes;Clostridia;Clostridiales;Ruminococcaceae;Faecalibacterium
DENOVO672	Bacteria;Firmicutes;Clostridia;Clostridiales;Ruminococcaceae
DENOVO673	Bacteria;Firmicutes;Clostridia;Clostridiales;Lachnospiraceae
DENOVO674	Bacteria;Firmicutes;Clostridia;Clostridiales;Lachnospiraceae
DENOVO675	Bacteria;Bacteroidetes;Bacteroidia;Bacteroidales;Prevotellaceae;Prevotella
DENOVO676	Bacteria;Firmicutes;Bacilli;Lactobacillales;Lactobacillaceae;Pediococcus
DENOVO677	Bacteria;Bacteroidetes
DENOVO678	Bacteria;Firmicutes;Clostridia;Clostridiales
DENOVO679	Bacteria;Firmicutes;Bacilli;Lactobacillales;Lactobacillaceae;Lactobacillus
DENOVO680	Unclassified
DENOVO681	Bacteria
DENOVO682	Bacteria
DENOVO683	Bacteria;Firmicutes;Clostridia;Clostridiales;Lachnospiraceae
DENOVO684	Bacteria;Firmicutes;Clostridia;Clostridiales;Lachnospiraceae
DENOVO685	Bacteria;Firmicutes;Clostridia;Clostridiales;Lachnospiraceae
DENOVO686	Bacteria
DENOVO687	Bacteria;Firmicutes;Clostridia;Clostridiales;Lachnospiraceae
DENOVO688	Bacteria
DENOVO689	Bacteria;Bacteroidetes;Bacteroidia;Bacteroidales;Bacteroidaceae;Bacteroides
DENOVO690	Bacteria;Cyanobacteria/Chloroplast;Chloroplast;Chloroplast;Chloroplast;Streptophyta
DENOVO691	Bacteria;Actinobacteria;Actinobacteria;Actinomycetales
DENOVO692	Bacteria;Bacteroidetes;Bacteroidia;Bacteroidales;Bacteroidaceae;Bacteroides
DENOVO693	Bacteria;Firmicutes;Clostridia;Clostridiales;Ruminococcaceae
DENOVO694	Bacteria
DENOVO695	Bacteria;Firmicutes;Clostridia;Clostridiales;Lachnospiraceae
DENOVO696	Bacteria;Bacteroidetes;Bacteroidia;Bacteroidales
DENOVO697	Bacteria;Bacteroidetes;Bacteroidia;Bacteroidales
DENOVO698	Bacteria;Bacteroidetes
DENOVO699	Bacteria;Bacteroidetes
DENOVO700	Bacteria
DENOVO701	Bacteria;Bacteroidetes;Bacteroidia;Bacteroidales;Rikenellaceae;Alistipes
DENOVO702	Bacteria;Bacteroidetes;Bacteroidia;Bacteroidales
DENOVO703	Bacteria;Firmicutes;Clostridia;Clostridiales;Lachnospiraceae
DENOVO704	Bacteria;Firmicutes;Clostridia;Clostridiales;Lachnospiraceae
DENOVO705	Bacteria;Firmicutes;Clostridia;Clostridiales;Lachnospiraceae
DENOVO706	Bacteria;Firmicutes;Clostridia;Clostridiales;Lachnospiraceae
DENOVO707	Bacteria;Firmicutes;Clostridia;Clostridiales;Lachnospiraceae
DENOVO708	Bacteria
DENOVO709	Bacteria;Actinobacteria;Actinobacteria;Actinomycetales;Microbacteriaceae
DENOVO710	Bacteria;Bacteroidetes;Bacteroidia;Bacteroidales;Porphyromonadaceae;Barnesiella
DENOVO711	Bacteria;Firmicutes;Negativicutes;Selenomonadales;Veillonellaceae;Mitsuokella
DENOVO712	Bacteria;Bacteroidetes;Bacteroidia;Bacteroidales;Porphyromonadaceae;Butyricimonas
DENOVO713	Bacteria;Firmicutes;Clostridia;Clostridiales;Peptostreptococcaceae;Peptostreptococcus
DENOVO714	Bacteria
DENOVO715	Bacteria;Firmicutes;Bacilli;Lactobacillales;Carnobacteriaceae;Atopostipes
DENOVO716	Bacteria;Firmicutes;Bacilli;Lactobacillales;Enterococcaceae;Enterococcus
DENOVO717	Bacteria;Firmicutes;Clostridia;Clostridiales;Lachnospiraceae;Blautia
DENOVO718	Bacteria;Firmicutes;Clostridia;Clostridiales;Lachnospiraceae
DENOVO719	Bacteria;Firmicutes;Clostridia;Clostridiales;Lachnospiraceae
DENOVO720	Bacteria;Firmicutes;Clostridia;Clostridiales;Lachnospiraceae
DENOVO721	Unclassified
DENOVO722	Bacteria;Firmicutes;Clostridia;Clostridiales;Ruminococcaceae
DENOVO723	Bacteria
DENOVO724	Bacteria;Actinobacteria;Actinobacteria;Coriobacteriales;Coriobacteriaceae
DENOVO725	Unclassified
DENOVO726	Bacteria;Bacteroidetes;Bacteroidia;Bacteroidales;Prevotellaceae
DENOVO727	Bacteria
DENOVO728	Bacteria;Firmicutes;Clostridia;Clostridiales;Ruminococcaceae
DENOVO729	Bacteria;Firmicutes;Clostridia;Clostridiales;Ruminococcaceae
DENOVO730	Bacteria
DENOVO731	Bacteria
DENOVO732	Bacteria;Firmicutes;Negativicutes;Selenomonadales;Veillonellaceae;Dialister
DENOVO733	Bacteria;Firmicutes;Bacilli;Bacillales;Listeriaceae;Brochothrix
DENOVO734	Bacteria;Firmicutes;Bacilli;Lactobacillales;Lactobacillaceae;Lactobacillus
DENOVO735	Unclassified
DENOVO736	Bacteria;Firmicutes;Bacilli;Lactobacillales;Streptococcaceae;Streptococcus
DENOVO737	Bacteria
DENOVO738	Bacteria
DENOVO739	Bacteria;Actinobacteria;Actinobacteria;Actinomycetales;Micrococcaceae;Rothia
DENOVO740	Bacteria;Firmicutes;Clostridia;Clostridiales;Lachnospiraceae
DENOVO741	Bacteria;Firmicutes;Negativicutes;Selenomonadales;Acidaminococcaceae;Acidaminococcus
DENOVO742	Bacteria;Firmicutes;Bacilli;Lactobacillales;Streptococcaceae
DENOVO743	Unclassified
DENOVO744	Unclassified
DENOVO745	Bacteria;Proteobacteria;Betaproteobacteria;Burkholderiales;Sutterellaceae;Sutterella
DENOVO746	Bacteria
DENOVO747	Bacteria
DENOVO748	Bacteria
DENOVO749	Bacteria
DENOVO750	Bacteria;Bacteroidetes
DENOVO751	Bacteria;Firmicutes;Clostridia;Clostridiales;Lachnospiraceae
DENOVO752	Bacteria
DENOVO753	Bacteria;Firmicutes;Clostridia;Clostridiales;Lachnospiraceae
DENOVO754	Bacteria;Firmicutes;Clostridia;Clostridiales;Lachnospiraceae
DENOVO755	Bacteria;Firmicutes;Clostridia;Clostridiales;Lachnospiraceae
DENOVO756	Bacteria;Firmicutes;Clostridia;Clostridiales;Lachnospiraceae
DENOVO757	Bacteria;Bacteroidetes;Bacteroidia;Bacteroidales
DENOVO758	Bacteria;Firmicutes;Clostridia;Clostridiales
DENOVO759	Bacteria;Bacteroidetes;Bacteroidia;Bacteroidales;Porphyromonadaceae;Odoribacter
DENOVO760	Bacteria;Firmicutes;Clostridia;Clostridiales
DENOVO761	Bacteria
DENOVO762	Bacteria
DENOVO763	Bacteria;Firmicutes;Clostridia;Clostridiales;Lachnospiraceae
DENOVO764	Bacteria;Proteobacteria;Gammaproteobacteria;Pseudomonadales;Pseudomonadaceae;Pseudomonas
DENOVO765	Bacteria;Bacteroidetes;Bacteroidia;Bacteroidales
DENOVO766	Bacteria;Firmicutes;Clostridia;Clostridiales;Lachnospiraceae
DENOVO767	Bacteria
DENOVO768	Bacteria;Firmicutes;Bacilli;Bacillales;Bacillales_Incertae Sedis XI;Gemella
DENOVO769	Bacteria
DENOVO770	Bacteria;Firmicutes;Clostridia;Clostridiales;Lachnospiraceae
DENOVO771	Bacteria
DENOVO772	Bacteria;Cyanobacteria/Chloroplast
DENOVO773	Bacteria
DENOVO774	Bacteria;Bacteroidetes
DENOVO775	Bacteria;Firmicutes;Clostridia;Clostridiales;Lachnospiraceae
DENOVO776	Bacteria
DENOVO777	Bacteria
DENOVO778	Bacteria;Actinobacteria;Actinobacteria;Bifidobacteriales;Bifidobacteriaceae;Bifidobacterium
DENOVO779	Bacteria;Firmicutes;Clostridia;Clostridiales;Lachnospiraceae
DENOVO780	Bacteria
DENOVO781	Bacteria;Firmicutes;Clostridia;Clostridiales
DENOVO782	Bacteria
DENOVO783	Bacteria;Bacteroidetes
DENOVO784	Bacteria;Firmicutes;Clostridia;Clostridiales;Lachnospiraceae
DENOVO785	Bacteria;Firmicutes;Clostridia;Clostridiales;Lachnospiraceae
DENOVO786	Bacteria
DENOVO787	Bacteria;Firmicutes;Clostridia;Clostridiales
DENOVO788	Bacteria;Bacteroidetes;Bacteroidia;Bacteroidales;Prevotellaceae;Prevotella
DENOVO789	Bacteria
DENOVO790	Bacteria;Bacteroidetes;Bacteroidia;Bacteroidales;Porphyromonadaceae;Butyricimonas
DENOVO791	Unclassified
DENOVO792	Bacteria;Firmicutes;Clostridia;Clostridiales;Ruminococcaceae
DENOVO793	Bacteria;Firmicutes
DENOVO794	Bacteria;Firmicutes;Clostridia;Clostridiales;Ruminococcaceae
DENOVO795	Bacteria;Bacteroidetes;Bacteroidia;Bacteroidales;Prevotellaceae;Prevotella
DENOVO796	Bacteria;Actinobacteria;Actinobacteria;Coriobacteriales;Coriobacteriaceae
DENOVO797	Bacteria;Firmicutes;Clostridia;Clostridiales
DENOVO798	Bacteria;Firmicutes;Clostridia;Clostridiales;Lachnospiraceae
DENOVO799	Bacteria;Firmicutes;Clostridia;Clostridiales;Lachnospiraceae
DENOVO800	Bacteria;Firmicutes;Clostridia;Clostridiales;Lachnospiraceae
DENOVO801	Bacteria
DENOVO802	Bacteria;Bacteroidetes;Bacteroidia;Bacteroidales
DENOVO803	Bacteria;Firmicutes;Clostridia;Clostridiales;Ruminococcaceae
DENOVO804	Bacteria
DENOVO805	Bacteria;Firmicutes;Clostridia;Clostridiales;Lachnospiraceae
DENOVO806	Bacteria;Bacteroidetes
DENOVO807	Unclassified
DENOVO808	Bacteria;Firmicutes;Clostridia;Clostridiales
DENOVO809	Bacteria;Bacteroidetes;Bacteroidia;Bacteroidales;Porphyromonadaceae;Butyricimonas
DENOVO810	Bacteria;Firmicutes;Bacilli;Bacillales;Staphylococcaceae;Staphylococcus
DENOVO811	Bacteria;Proteobacteria;Betaproteobacteria;Burkholderiales
DENOVO812	Bacteria;Firmicutes;Clostridia;Clostridiales;Lachnospiraceae
DENOVO813	Bacteria
DENOVO814	Bacteria;Firmicutes;Clostridia;Clostridiales;Lachnospiraceae
DENOVO815	Bacteria;Bacteroidetes;Bacteroidia;Bacteroidales;Bacteroidaceae;Bacteroides
DENOVO816	Bacteria
DENOVO817	Bacteria;Firmicutes;Negativicutes;Selenomonadales;Veillonellaceae;Mitsuokella
DENOVO818	Bacteria;Firmicutes;Clostridia;Clostridiales;Ruminococcaceae
DENOVO819	Bacteria;Firmicutes;Clostridia;Clostridiales;Lachnospiraceae
DENOVO820	Bacteria;Firmicutes;Clostridia;Clostridiales;Lachnospiraceae
DENOVO821	Bacteria;Firmicutes;Clostridia;Clostridiales;Lachnospiraceae
DENOVO822	Bacteria;Firmicutes;Clostridia;Clostridiales
DENOVO823	Bacteria;Firmicutes;Clostridia;Clostridiales;Lachnospiraceae
DENOVO824	Bacteria;Firmicutes;Clostridia;Clostridiales;Lachnospiraceae
DENOVO825	Bacteria;Firmicutes;Clostridia;Clostridiales;Ruminococcaceae
DENOVO826	Bacteria;Firmicutes;Clostridia;Clostridiales
DENOVO827	Bacteria;Proteobacteria;Epsilonproteobacteria;Campylobacterales;Helicobacteraceae;Helicobacter
DENOVO828	Bacteria;Firmicutes
DENOVO829	Bacteria;Actinobacteria;Actinobacteria;Coriobacteriales;Coriobacteriaceae
DENOVO830	Bacteria;Bacteroidetes
DENOVO831	Bacteria;Firmicutes;Clostridia;Clostridiales;Ruminococcaceae
DENOVO832	Bacteria
DENOVO833	Bacteria
DENOVO834	Bacteria;Fusobacteria;Fusobacteriia;Fusobacteriales;Fusobacteriaceae;Cetobacterium
DENOVO835	Bacteria;Firmicutes;Clostridia;Clostridiales
DENOVO836	Bacteria;Tenericutes;Mollicutes
DENOVO837	Bacteria;Actinobacteria;Actinobacteria;Actinomycetales
DENOVO838	Bacteria
DENOVO839	Bacteria;Firmicutes;Clostridia;Clostridiales;Lachnospiraceae
DENOVO840	Bacteria;Firmicutes;Clostridia;Clostridiales
DENOVO841	Bacteria
DENOVO842	Bacteria;Firmicutes;Clostridia;Clostridiales;Ruminococcaceae
DENOVO843	Bacteria;Firmicutes;Clostridia;Clostridiales
DENOVO844	Bacteria
DENOVO845	Bacteria
DENOVO846	Bacteria;Firmicutes;Clostridia;Clostridiales
DENOVO847	Bacteria;Bacteroidetes;Bacteroidia;Bacteroidales;Bacteroidaceae;Bacteroides
DENOVO848	Bacteria;Firmicutes;Clostridia;Clostridiales;Lachnospiraceae
DENOVO849	Bacteria
DENOVO850	Bacteria
DENOVO851	Bacteria
DENOVO852	Unclassified
DENOVO853	Bacteria;Firmicutes;Clostridia;Clostridiales
DENOVO854	Bacteria
DENOVO855	Bacteria
DENOVO856	Bacteria;Bacteroidetes;Bacteroidia;Bacteroidales;Porphyromonadaceae
DENOVO857	Bacteria;Bacteroidetes;Bacteroidia;Bacteroidales
DENOVO858	Bacteria
DENOVO859	Bacteria;Firmicutes;Clostridia;Clostridiales;Lachnospiraceae
DENOVO860	Bacteria;Bacteroidetes;Bacteroidia;Bacteroidales;Rikenellaceae;Alistipes
DENOVO861	Bacteria;Actinobacteria;Actinobacteria;Coriobacteriales;Coriobacteriaceae;Atopobium
DENOVO862	Bacteria
DENOVO863	Bacteria
DENOVO864	Bacteria;Proteobacteria;Betaproteobacteria;Burkholderiales;Sutterellaceae;Sutterella
DENOVO865	Bacteria;Firmicutes;Clostridia;Clostridiales
DENOVO866	Bacteria
DENOVO867	Bacteria;Bacteroidetes
DENOVO868	Bacteria;Firmicutes;Clostridia;Clostridiales;Lachnospiraceae
DENOVO869	Bacteria;Firmicutes;Clostridia;Clostridiales;Ruminococcaceae
DENOVO870	Bacteria;Bacteroidetes;Bacteroidia;Bacteroidales;Rikenellaceae;Alistipes
DENOVO871	Bacteria;Firmicutes;Negativicutes;Selenomonadales;Acidaminococcaceae;Phascolarctobacterium
DENOVO872	Bacteria;Firmicutes;Clostridia;Clostridiales;Lachnospiraceae
DENOVO873	Bacteria;Firmicutes;Clostridia;Clostridiales;Lachnospiraceae
DENOVO874	Bacteria
DENOVO875	Bacteria;Bacteroidetes;Bacteroidia;Bacteroidales
DENOVO876	Bacteria;Actinobacteria;Actinobacteria;Coriobacteriales;Coriobacteriaceae
DENOVO877	Bacteria;Firmicutes;Clostridia;Clostridiales;Lachnospiraceae
DENOVO878	Bacteria
DENOVO879	Bacteria;Firmicutes;Clostridia;Clostridiales;Lachnospiraceae
DENOVO880	Bacteria;Bacteroidetes;Bacteroidia;Bacteroidales
DENOVO881	Bacteria;Firmicutes;Clostridia;Clostridiales;Lachnospiraceae
DENOVO882	Bacteria;Firmicutes
DENOVO883	Bacteria;Firmicutes;Clostridia;Clostridiales;Lachnospiraceae
DENOVO884	Bacteria;Firmicutes;Clostridia;Clostridiales;Lachnospiraceae
DENOVO885	Bacteria
DENOVO886	Bacteria;Firmicutes;Clostridia;Clostridiales
DENOVO887	Bacteria;Firmicutes;Clostridia;Clostridiales;Lachnospiraceae
DENOVO888	Bacteria;Firmicutes;Clostridia;Clostridiales;Lachnospiraceae
DENOVO889	Unclassified
DENOVO890	Bacteria;Firmicutes;Clostridia;Clostridiales;Lachnospiraceae
DENOVO891	Bacteria;Firmicutes;Clostridia;Clostridiales;Ruminococcaceae
DENOVO892	Bacteria;Firmicutes;Erysipelotrichia;Erysipelotrichales;Erysipelotrichaceae;Erysipelotrichaceae_incertae_sedis
DENOVO893	Bacteria
DENOVO894	Bacteria;Proteobacteria;Gammaproteobacteria;Enterobacteriales;Enterobacteriaceae;Serratia
DENOVO895	Bacteria
DENOVO896	Bacteria;Actinobacteria;Actinobacteria;Coriobacteriales;Coriobacteriaceae;Collinsella
DENOVO897	Bacteria;Actinobacteria;Actinobacteria;Actinomycetales;Mycobacteriaceae;Mycobacterium
DENOVO898	Bacteria;Firmicutes;Clostridia;Clostridiales
DENOVO899	Bacteria;Firmicutes;Bacilli;Lactobacillales
DENOVO900	Bacteria;Firmicutes;Clostridia;Clostridiales;Ruminococcaceae;Flavonifractor
DENOVO901	Bacteria;Actinobacteria;Actinobacteria;Bifidobacteriales;Bifidobacteriaceae;Bifidobacterium
DENOVO902	Bacteria;Bacteroidetes
DENOVO903	Bacteria;Proteobacteria;Betaproteobacteria;Burkholderiales
DENOVO904	Bacteria;Proteobacteria;Gammaproteobacteria;Xanthomonadales;Xanthomonadaceae
DENOVO905	Bacteria;Bacteroidetes
DENOVO906	Bacteria;Firmicutes;Erysipelotrichia;Erysipelotrichales;Erysipelotrichaceae;Erysipelotrichaceae_incertae_sedis
DENOVO907	Bacteria;Bacteroidetes
DENOVO908	Bacteria;Firmicutes;Clostridia;Clostridiales;Lachnospiraceae
DENOVO909	Bacteria;Bacteroidetes;Bacteroidia;Bacteroidales;Porphyromonadaceae
DENOVO910	Bacteria;Firmicutes;Clostridia;Clostridiales;Lachnospiraceae
DENOVO911	Bacteria;Firmicutes;Clostridia;Clostridiales;Lachnospiraceae
DENOVO912	Bacteria;Firmicutes;Clostridia;Clostridiales;Lachnospiraceae
DENOVO913	Bacteria
DENOVO914	Bacteria;Firmicutes;Clostridia;Clostridiales;Lachnospiraceae
DENOVO915	Bacteria;Firmicutes
DENOVO916	Bacteria;Firmicutes;Bacilli;Lactobacillales;Lactobacillaceae;Lactobacillus
DENOVO917	Bacteria;Firmicutes;Clostridia;Clostridiales;Lachnospiraceae
DENOVO918	Bacteria
DENOVO919	Bacteria;Firmicutes;Clostridia;Clostridiales;Lachnospiraceae
DENOVO920	Bacteria
DENOVO921	Bacteria;Bacteroidetes
DENOVO922	Bacteria;Firmicutes;Clostridia;Clostridiales;Lachnospiraceae
DENOVO923	Bacteria;Firmicutes;Clostridia;Clostridiales;Ruminococcaceae
DENOVO924	Unclassified
DENOVO925	Bacteria;Firmicutes;Clostridia;Clostridiales;Ruminococcaceae
DENOVO926	Bacteria;Firmicutes;Clostridia;Clostridiales;Lachnospiraceae
DENOVO927	Bacteria;Proteobacteria;Deltaproteobacteria;Desulfovibrionales;Desulfovibrionaceae;Desulfovibrio
DENOVO928	Bacteria;Bacteroidetes;Bacteroidia;Bacteroidales;Porphyromonadaceae;Butyricimonas
DENOVO929	Bacteria;Firmicutes;Clostridia;Clostridiales;Ruminococcaceae
DENOVO930	Bacteria;Firmicutes;Clostridia;Clostridiales
DENOVO931	Unclassified
DENOVO932	Bacteria;Firmicutes;Clostridia;Clostridiales
DENOVO933	Bacteria;Firmicutes;Clostridia;Clostridiales
DENOVO934	Bacteria;Firmicutes;Clostridia;Clostridiales
DENOVO935	Bacteria;Firmicutes;Clostridia;Clostridiales;Ruminococcaceae
DENOVO936	Bacteria;Actinobacteria;Actinobacteria;Actinomycetales;Corynebacteriaceae;Corynebacterium
DENOVO937	Bacteria;Bacteroidetes;Bacteroidia;Bacteroidales
DENOVO938	Bacteria
DENOVO939	Bacteria;Firmicutes;Bacilli;Lactobacillales;Enterococcaceae
DENOVO940	Bacteria;Proteobacteria;Betaproteobacteria;Burkholderiales
DENOVO941	Bacteria
DENOVO942	Bacteria;Firmicutes;Clostridia;Clostridiales
DENOVO943	Bacteria
DENOVO944	Bacteria;Proteobacteria;Alphaproteobacteria;Rhodobacterales;Rhodobacteraceae;Paracoccus
DENOVO945	Bacteria;Firmicutes;Erysipelotrichia;Erysipelotrichales;Erysipelotrichaceae
DENOVO946	Bacteria;Bacteroidetes;Bacteroidia;Bacteroidales
DENOVO947	Bacteria
DENOVO948	Bacteria;Bacteroidetes;Bacteroidia;Bacteroidales
DENOVO949	Bacteria;Bacteroidetes;Bacteroidia;Bacteroidales;Rikenellaceae;Alistipes
DENOVO950	Bacteria;Bacteroidetes;Bacteroidia;Bacteroidales;Bacteroidaceae;Bacteroides
DENOVO951	Bacteria
DENOVO952	Bacteria;Firmicutes;Clostridia;Clostridiales;Lachnospiraceae
DENOVO953	Bacteria
DENOVO954	Bacteria
DENOVO955	Bacteria;Firmicutes;Clostridia;Clostridiales;Ruminococcaceae
DENOVO956	Bacteria
DENOVO957	Bacteria
DENOVO958	Bacteria
DENOVO959	Bacteria;Actinobacteria;Actinobacteria;Actinomycetales;Propionibacteriaceae;Propionimicrobium
DENOVO960	Bacteria;Actinobacteria;Actinobacteria;Bifidobacteriales;Bifidobacteriaceae;Aeriscardovia
DENOVO961	Bacteria;Firmicutes;Bacilli;Lactobacillales;Carnobacteriaceae;Carnobacterium
DENOVO962	Bacteria;Bacteroidetes;Bacteroidia;Bacteroidales
DENOVO963	Bacteria;Firmicutes;Bacilli;Bacillales;Bacillaceae 1;Anoxybacillus
DENOVO964	Unclassified
DENOVO965	Bacteria
DENOVO966	Bacteria;Tenericutes;Mollicutes
DENOVO967	Bacteria;Proteobacteria;Alphaproteobacteria;Rhizobiales;Bradyrhizobiaceae
DENOVO968	Bacteria;Firmicutes;Clostridia;Clostridiales
DENOVO969	Bacteria;Firmicutes
DENOVO970	Bacteria
DENOVO971	Bacteria;Firmicutes;Clostridia;Clostridiales;Ruminococcaceae
DENOVO972	Bacteria
DENOVO973	Unclassified
DENOVO974	Bacteria
DENOVO975	Bacteria;Bacteroidetes;Flavobacteriia;Flavobacteriales;Flavobacteriaceae;Chryseobacterium
DENOVO976	Bacteria;Firmicutes;Clostridia;Clostridiales
DENOVO977	Bacteria
DENOVO978	Unclassified
DENOVO979	Bacteria;Bacteroidetes;Bacteroidia;Bacteroidales;Bacteroidaceae;Bacteroides
DENOVO980	Bacteria;Firmicutes;Bacilli;Bacillales;Staphylococcaceae;Staphylococcus
DENOVO981	Bacteria
DENOVO982	Bacteria;Firmicutes;Clostridia;Clostridiales;Lachnospiraceae
DENOVO983	Bacteria
DENOVO984	Unclassified
DENOVO985	Bacteria;Bacteroidetes;Bacteroidia;Bacteroidales
DENOVO986	Bacteria;Firmicutes;Clostridia;Clostridiales
DENOVO987	Bacteria;Bacteroidetes;Bacteroidia;Bacteroidales;Porphyromonadaceae;Parabacteroides
DENOVO988	Bacteria;Firmicutes
DENOVO989	Bacteria;Firmicutes;Bacilli;Lactobacillales
DENOVO990	Bacteria;Firmicutes;Erysipelotrichia;Erysipelotrichales;Erysipelotrichaceae
DENOVO991	Bacteria
DENOVO992	Bacteria
DENOVO993	Bacteria;Firmicutes;Clostridia
DENOVO994	Unclassified
DENOVO995	Bacteria
DENOVO996	Bacteria;Bacteroidetes
DENOVO997	Bacteria;Bacteroidetes;Bacteroidia;Bacteroidales;Bacteroidaceae;Bacteroides
DENOVO998	Bacteria;Bacteroidetes;Bacteroidia;Bacteroidales
DENOVO999	Bacteria;Firmicutes;Clostridia;Clostridiales;Ruminococcaceae
DENOVO1000	Bacteria
DENOVO1001	Bacteria;Actinobacteria;Actinobacteria
DENOVO1002	Bacteria;Bacteroidetes;Bacteroidia;Bacteroidales
DENOVO1003	Bacteria;Proteobacteria;Gammaproteobacteria;Enterobacteriales;Enterobacteriaceae
DENOVO1004	Bacteria;Cyanobacteria/Chloroplast;Chloroplast;Chloroplast;Chloroplast;Bacillariophyta
DENOVO1005	Bacteria;Tenericutes;Mollicutes
DENOVO1006	Unclassified
DENOVO1007	Bacteria;Firmicutes;Negativicutes;Selenomonadales;Veillonellaceae;Veillonella
DENOVO1008	Unclassified
DENOVO1009	Bacteria
DENOVO1010	Bacteria
DENOVO1011	Bacteria;Actinobacteria;Actinobacteria;Coriobacteriales;Coriobacteriaceae
DENOVO1012	Bacteria;Proteobacteria;Alphaproteobacteria;Rhizobiales
DENOVO1013	Bacteria;Bacteroidetes
DENOVO1014	Bacteria;Bacteroidetes;Bacteroidia;Bacteroidales
DENOVO1015	Bacteria;Firmicutes
DENOVO1016	Bacteria
DENOVO1017	Bacteria;Firmicutes;Clostridia;Clostridiales;Ruminococcaceae
DENOVO1018	Unclassified
DENOVO1019	Bacteria;Firmicutes;Clostridia;Clostridiales;Lachnospiraceae
DENOVO1020	Bacteria;Proteobacteria;Gammaproteobacteria
DENOVO1021	Bacteria
DENOVO1022	Bacteria;Firmicutes;Clostridia;Clostridiales;Lachnospiraceae
DENOVO1023	Bacteria;Cyanobacteria/Chloroplast;Chloroplast;Chloroplast;Chloroplast;Bacillariophyta
DENOVO1024	Bacteria
DENOVO1025	Bacteria;Actinobacteria;Actinobacteria;Coriobacteriales;Coriobacteriaceae;Eggerthella
DENOVO1026	Bacteria;Bacteroidetes
DENOVO1027	Bacteria;Firmicutes;Bacilli;Bacillales;Bacillaceae 1
DENOVO1028	Bacteria;Proteobacteria;Gammaproteobacteria;Pasteurellales;Pasteurellaceae
DENOVO1029	Bacteria;Firmicutes;Bacilli;Lactobacillales;Leuconostocaceae;Leuconostoc
DENOVO1030	Bacteria;Firmicutes;Erysipelotrichia;Erysipelotrichales;Erysipelotrichaceae;Catenibacterium
DENOVO1031	Bacteria;Proteobacteria;Betaproteobacteria;Neisseriales;Neisseriaceae
DENOVO1032	Bacteria;Firmicutes;Clostridia;Clostridiales;Lachnospiraceae
DENOVO1033	Bacteria;Proteobacteria;Betaproteobacteria;Burkholderiales;Sutterellaceae;Parasutterella
DENOVO1034	Unclassified
DENOVO1035	Bacteria;Bacteroidetes;Bacteroidia;Bacteroidales;Rikenellaceae
DENOVO1036	Bacteria;Actinobacteria;Actinobacteria;Bifidobacteriales;Bifidobacteriaceae
DENOVO1037	Bacteria;Firmicutes;Clostridia;Clostridiales
DENOVO1038	Bacteria;Firmicutes;Clostridia;Clostridiales;Lachnospiraceae;Clostridium XlVb
DENOVO1039	Bacteria;Bacteroidetes;Bacteroidia;Bacteroidales;Porphyromonadaceae;Parabacteroides
DENOVO1040	Bacteria;Firmicutes;Clostridia;Clostridiales;Lachnospiraceae
DENOVO1041	Bacteria
DENOVO1042	Bacteria
DENOVO1043	Bacteria
DENOVO1044	Bacteria;Firmicutes
DENOVO1045	Bacteria
DENOVO1046	Bacteria
DENOVO1047	Bacteria
DENOVO1048	Bacteria
DENOVO1049	Bacteria;Bacteroidetes;Bacteroidia;Bacteroidales
DENOVO1050	Bacteria
DENOVO1051	Bacteria;Verrucomicrobia;Verrucomicrobiae;Verrucomicrobiales;Verrucomicrobiaceae;Akkermansia
DENOVO1052	Bacteria;Bacteroidetes
DENOVO1053	Bacteria;Firmicutes;Clostridia;Clostridiales;Lachnospiraceae
DENOVO1054	Bacteria
DENOVO1055	Bacteria
DENOVO1056	Bacteria;Bacteroidetes;Bacteroidia;Bacteroidales;Prevotellaceae
DENOVO1057	Bacteria
DENOVO1058	Bacteria;Firmicutes;Bacilli;Lactobacillales;Lactobacillaceae;Lactobacillus
DENOVO1059	Bacteria;Actinobacteria;Actinobacteria;Actinomycetales;Actinomycetaceae;Actinomyces
DENOVO1060	Bacteria;Proteobacteria;Gammaproteobacteria;Enterobacteriales;Enterobacteriaceae
DENOVO1061	Unclassified
DENOVO1062	Bacteria
DENOVO1063	Bacteria;Firmicutes;Clostridia;Clostridiales;Lachnospiraceae
DENOVO1064	Bacteria;Firmicutes;Clostridia;Clostridiales;Lachnospiraceae
DENOVO1065	Bacteria;Bacteroidetes
DENOVO1066	Bacteria;Firmicutes
DENOVO1067	Bacteria
DENOVO1068	Unclassified
DENOVO1069	Bacteria
DENOVO1070	Bacteria;Bacteroidetes;Bacteroidia;Bacteroidales;Porphyromonadaceae;Dysgonomonas
DENOVO1071	Bacteria
DENOVO1072	Bacteria;Bacteroidetes;Bacteroidia;Bacteroidales;Bacteroidaceae;Bacteroides
DENOVO1073	Bacteria;Firmicutes;Clostridia;Clostridiales
DENOVO1074	Unclassified
DENOVO1075	Bacteria;Bacteroidetes;Bacteroidia;Bacteroidales
DENOVO1076	Bacteria;Firmicutes;Clostridia;Clostridiales;Lachnospiraceae
DENOVO1077	Bacteria
DENOVO1078	Bacteria;Actinobacteria;Actinobacteria;Actinomycetales
DENOVO1079	Bacteria
DENOVO1080	Bacteria;Proteobacteria;Betaproteobacteria;Burkholderiales;Sutterellaceae;Parasutterella
DENOVO1081	Bacteria;Bacteroidetes
DENOVO1082	Bacteria;Firmicutes;Clostridia;Clostridiales
DENOVO1083	Bacteria;Proteobacteria;Gammaproteobacteria;Enterobacteriales;Enterobacteriaceae
DENOVO1084	Bacteria;Bacteroidetes
DENOVO1085	Bacteria;Bacteroidetes;Bacteroidia;Bacteroidales
DENOVO1086	Unclassified
DENOVO1087	Bacteria
DENOVO1088	Bacteria
DENOVO1089	Bacteria
DENOVO1090	Bacteria
DENOVO1091	Bacteria
DENOVO1092	Unclassified
DENOVO1093	Bacteria;Firmicutes;Clostridia;Clostridiales;Lachnospiraceae;Lachnospiracea_incertae_sedis
DENOVO1094	Bacteria;Bacteroidetes;Bacteroidia;Bacteroidales
DENOVO1095	Bacteria;Firmicutes;Clostridia;Clostridiales;Clostridiales_Incertae Sedis XI;Peptoniphilus
DENOVO1096	Bacteria;Firmicutes;Clostridia;Clostridiales;Ruminococcaceae
DENOVO1097	Bacteria;Firmicutes;Clostridia;Clostridiales;Ruminococcaceae
DENOVO1098	Bacteria;Firmicutes;Bacilli;Bacillales
DENOVO1099	Bacteria
DENOVO1100	Bacteria;Firmicutes;Clostridia;Clostridiales;Lachnospiraceae
DENOVO1101	Bacteria;Firmicutes;Bacilli;Lactobacillales;Carnobacteriaceae;Granulicatella
DENOVO1102	Unclassified
DENOVO1103	Unclassified
DENOVO1104	Bacteria
DENOVO1105	Bacteria;Bacteroidetes;Bacteroidia;Bacteroidales;Bacteroidaceae;Bacteroides
DENOVO1106	Bacteria;Firmicutes;Clostridia;Clostridiales;Lachnospiraceae
DENOVO1107	Bacteria
DENOVO1108	Bacteria;Bacteroidetes
DENOVO1109	Bacteria
DENOVO1110	Bacteria;Bacteroidetes;Bacteroidia;Bacteroidales
DENOVO1111	Bacteria;Firmicutes;Clostridia;Clostridiales;Lachnospiraceae
DENOVO1112	Bacteria
DENOVO1113	Bacteria;Firmicutes;Clostridia;Clostridiales
DENOVO1114	Bacteria
DENOVO1115	Bacteria;Bacteroidetes
DENOVO1116	Bacteria;Firmicutes;Clostridia;Clostridiales
DENOVO1117	Bacteria;Firmicutes;Clostridia;Clostridiales;Lachnospiraceae
DENOVO1118	Bacteria;Bacteroidetes
DENOVO1119	Bacteria
DENOVO1120	Bacteria
DENOVO1121	Bacteria
DENOVO1122	Bacteria
DENOVO1123	Unclassified
DENOVO1124	Bacteria;Firmicutes;Clostridia;Clostridiales
DENOVO1125	Bacteria;Firmicutes
DENOVO1126	Bacteria;Firmicutes;Bacilli;Lactobacillales
DENOVO1127	Bacteria;Bacteroidetes
DENOVO1128	Bacteria
DENOVO1129	Bacteria;Bacteroidetes
DENOVO1130	Bacteria;Firmicutes;Clostridia;Clostridiales;Lachnospiraceae
DENOVO1131	Bacteria
DENOVO1132	Bacteria;Bacteroidetes;Bacteroidia;Bacteroidales
DENOVO1133	Bacteria;Firmicutes;Clostridia;Clostridiales;Lachnospiraceae
DENOVO1134	Unclassified
DENOVO1135	Bacteria
DENOVO1136	Bacteria
DENOVO1137	Bacteria;Firmicutes;Clostridia;Clostridiales;Lachnospiraceae;Dorea
DENOVO1138	Bacteria
DENOVO1139	Bacteria
DENOVO1140	Bacteria;Firmicutes;Clostridia;Clostridiales;Ruminococcaceae;Intestinimonas
DENOVO1141	Unclassified
DENOVO1142	Bacteria;Firmicutes;Clostridia;Clostridiales;Ruminococcaceae;Oscillibacter
DENOVO1143	Bacteria;Actinobacteria;Actinobacteria;Bifidobacteriales;Bifidobacteriaceae;Bifidobacterium
DENOVO1144	Bacteria
DENOVO1145	Bacteria;Verrucomicrobia;Verrucomicrobiae;Verrucomicrobiales;Verrucomicrobiaceae;Akkermansia
DENOVO1146	Bacteria
DENOVO1147	Bacteria
DENOVO1148	Bacteria;Firmicutes;Clostridia;Clostridiales;Lachnospiraceae
DENOVO1149	Bacteria
DENOVO1150	Bacteria;Proteobacteria;Gammaproteobacteria;Vibrionales;Vibrionaceae
